# Supplementary material for: Genome-Wide Identification of the WD40 Gene Family in Tomato (Solanum lycopersicum L.)
Source: Genes (Basel). 2023 Jun 15;14(6):1273. doi: 10.3390/genes14061273 (PMC10298117; doi:10.3390/genes14061273)
Supplement: Supplementary file 1 [file genes-14-01273-s001.zip]

Archive with 15 entries (15 files):
- FigureS1 The motif of the tomato WD40 gene was linked to the expression matrix.tif
- FigureS2 Co-linear relationship of WD40 genes.tif
- FigureS3 Network diagram of miRNA-targeted regulation of the WD40 genes in tomato.tif
- FigureS4. Genes co-expressed with tomato WD40 gene in MEturquoise module and MEsalmon module.tif
- FigureS5. Genes co-expressed with tomato WD40 gene in MEblue module and MEcyan module.tif
- TableS1. TPM values of WD40 gene in RNA-seq data from different tissues of tomato.xlsx
- TableS10. Statistics of genes in the module.xlsx
- TableS2. Metabolite content of tomato at different fruit development periods.xlsx
- TableS3. List of primers used for qRT-PCR.xlsx
- TableS4. WD40 protein sequence of Solanaceae species (pepper, tobacco, eggplant)..xlsx
- TableS5. Basic information of WD40 genes identified in tomato.xlsx
- TableS6. Sequences of the 10 predicted motifs of the tomato WD40 protein.xlsx
- TableS7. Co-linear relationships and KAKS of WD40 genes in tomato, Arabidopsis and solanaceae species (pepper, potato, tobacco, eggplant).xlsx
- TableS8. SSR loci in the WD40 genes of tomato.xlsx
- TableS9. Predicting the interaction between tomato WD40 gene and microRNA.xlsx
