# Supplementary material for: Genome-Wide Identification of the WD40 Gene Family in Tomato (Solanum lycopersicum L.)
Source: Genes (Basel). 2023 Jun 15;14(6):1273. doi: 10.3390/genes14061273 (PMC10298117; doi:10.3390/genes14061273)
Supplement: Supplementary file 1 [file genes-14-01273-s001.zip › TableS1. TPM values of WD40 gene in RNA-seq data from different tissues of tomato.xlsx]

## Sheet: Sheet1
Table S1. TPM values of WD40 gene in RNA-seq data from different tissues of tomato
Gene id	Root 45days（R45）	Stem 45 days (S45)	Leaf 45 days (L45)	Flower 45 days (F45)	10 days post anthesis (10DPA)	20 days post anthesis (20DPA)	Immature green (IMG)	Mature green (MG)	Breaker (Br)	Breaker plus 3 days (Br3)	Breaker plus 7 days (Br7)	Breaker plus 10 days (Br10)	Breaker plus 15 days (Br15)
Solyc01g060050	0.919815	6.42137	2.1116	3.47963	2.38333	3.36857	5.99767	5.60033	3.71372	4.08213	8.98584	14.8962	12.9349
Solyc01g066740	5.00611	19.2116	5.10952	12.6966	10.0158	43.3331	32.1225	24.9916	3.90534	1.1543	1.29466	4.20146	9.2811
Solyc01g068250	9.26836	2.24179	1.01548	0.923087	0.317142	0.895823	0.536378	0.898593	0.768123	1.13125	0.548614	0.379761	0.226925
Solyc01g079510	15.5835	29.2502	14.9252	19.3796	11.8326	14.7915	22.6797	20.735	14.9045	14.9783	33.2635	50.8041	42.4116
Solyc01g080690	14.1657	23.4077	25.0149	22.6419	14.5956	19.1234	36.2544	31.5129	45.6823	50.8887	55.8484	78.2666	66.6447
Solyc01g087670	13.0183	11.4187	4.64975	8.43832	6.36978	10.6432	13.3471	11.7935	8.89951	7.9435	17.0505	19.4049	15.1582
Solyc01g091310	27.9081	20.1295	11.4548	15.1717	27.7952	26.984	31.5731	35.2247	31.9371	25.7492	40.4212	51.9061	57.4391
Solyc01g094480	78.9078	110.062	70.1254	96.3437	57.049	79.9616	115.451	103.622	75.0009	63.6875	161.383	170.3	115.151
Solyc01g096950	3.6335	7.32571	3.15841	5.68146	4.96548	7.53087	8.4165	7.74677	7.80796	7.16995	9.37101	12.1564	9.69437
Solyc01g098090	22.9112	36.9526	29.4071	29.3726	18.7803	27.1014	53.3946	48.1971	34.9892	41.3362	81.432	99.1387	84.7853
Solyc01g099400	27.9401	29.0627	22.1691	30.1441	36.2543	42.7259	40.4176	35.6021	36.1228	27.1487	32.3597	42.2319	45.6903
Solyc01g100050	40.8056	86.3971	44.8344	63.0458	74.9115	52.6862	141.07	122.656	112.914	100.045	200.382	246.573	206.51
Solyc01g103720	44.6522	58.9455	20.4496	34.1011	33.6815	45.5587	74.5479	81.5073	58.0263	41.4965	119.18	137.178	132.983
Solyc01g104510	49.543	33.4259	21.0024	29.5147	32.3063	38.3972	35.5324	36.4285	36.008	34.5302	45.9403	54.5859	46.575
Solyc01g107160	42.5656	45.5227	19.2584	25.7	34.2024	32.357	24.9688	25.441	26.5996	24.516	31.2396	47.9302	59.5448
Solyc01g109120	3.35765	3.0478	6.95711	3.38436	4.66647	0.0229803	0.066801	0.0681413	0.138976	0.534701	1.26336	6.76598	207.56
Solyc01g109350	44.9226	50.2413	23.7952	36.1971	36.0254	41.7803	62.7419	67.8665	53.2731	44.4118	117.506	188.364	143.903
Solyc01g109560	72.494	60.6062	35.5725	42.2048	42.4912	40.8095	53.652	58.0595	56.0551	51.004	52.6302	63.4919	55.4054
Solyc01g110030	13.9363	17.4082	9.29842	49.6698	9.26129	13.0947	15.657	16.283	16.0225	15.1919	18.0982	24.0943	15.6782
Solyc01g111030	0	0	0	0	0	0	0	0	0.0217563	0	0.0163163	0	0
Solyc01g111590	4.93484	3.39928	3.40547	5.14535	2.38746	3.56479	1.89527	1.46778	1.75099	0.872963	4.07111	2.93504	2.41483
Solyc01g111860	5.67999	15.7764	8.56052	12.5827	13.9904	13.7777	18.901	17.3268	13.9184	18.2513	26.4498	39.4511	27.5736
Solyc02g021360	11.4937	20.1269	11.196	10.7595	9.11979	16.0202	12.2121	10.7012	8.50201	7.17151	9.14691	10.005	9.95271
Solyc02g030080	46.6679	48.2011	23.4507	33.7287	27.0419	41.1913	62.1496	60.6267	37.3653	26.5786	118.446	150.711	112.153
Solyc02g038750	31.5735	28.4325	11.674	19.4741	19.568	26.1687	33.9447	35.4774	53.711	45.5163	53.8214	69.4083	72.4146
Solyc02g069770	13.0721	10.4216	3.91071	6.85076	7.4661	8.78814	8.04162	10.6987	6.64784	4.94411	12.5298	13.1981	13.5547
Solyc02g072230	13.0924	27.146	11.0756	15.7048	11.0194	13.4975	22.7978	19.1314	18.2769	17.9094	25.7621	27.6718	22.9934
Solyc02g078800	1.90182	21.8409	4.04948	5.62904	2.00435	9.041	10.5303	9.24234	6.69827	6.01693	10.3111	10.9361	10.7296
Solyc02g078830	41.2486	38.2309	15.4897	22.6934	35.3653	45.9566	53.4518	50.9723	39.859	29.2928	62.3921	77.6173	69.1561
Solyc02g078970	26.8919	19.8085	12.7783	16.1625	9.87085	17.66	20.3498	20.3325	16.9696	16.0932	26.3098	32.3874	26.1326
Solyc02g079110	14.2707	11.3745	8.12409	12.4624	11.2264	6.74912	9.90787	14.0411	9.2374	6.4833	19.0436	24.5604	22.3169
Solyc02g083940	6.3742	10.6354	6.11824	5.45831	17.2	5.76916	7.70573	13.1794	7.09267	6.15917	10.4908	22.5971	20.9597
Solyc02g086470	1.32774	0.887388	0.696808	0.932989	1.44943	1.48341	0.650091	0.510481	0.205368	0.0656787	0.131734	0	0.0940153
Solyc02g087300	134.255	134.08	64.535	84.0301	133.411	127.03	103.82	115.078	115.49	98.6371	123.238	129.807	120.16
Solyc02g088780	9.42003	11.886	4.2919	8.22814	11.8656	15.9981	26.2801	22.8644	17.4934	13.2346	32.3643	33.091	30.9304
Solyc02g090150	0.067814	0.631024	3.24515	64.3506	0.263493	0.0702507	0.0706677	0.0404173	0.00612767	0.019735	0	0.0216657	0
Solyc02g091790	17.4764	24.0141	20.1176	17.6904	62.6561	24.7086	19.0552	21.0324	23.6303	22.6102	18.8899	27.9259	54.2886
Solyc03g026350	20.5177	25.9692	16.6201	26.1125	20.2345	27.3996	37.2888	38.1249	32.4723	26.9897	42.667	52.9365	43.6695
Solyc03g044830	0.493473	0.147768	0.303882	2.2767	0	0	0	0.0121597	0	0	0	0	0
Solyc03g059100	46.3184	38.9765	32.7755	41.0241	22.5826	34.1872	59.01	50.7724	52.5594	45.0362	119.45	105.431	82.9807
Solyc03g059310	53.5278	82.8533	89.7498	80.3902	50.6119	60.2591	66.1371	57.3917	86.6853	130.353	122.503	115.045	102.744
Solyc03g062940	66.9015	98.9883	44.3412	78.0942	105.273	131.422	216.635	173.855	153.099	164.23	169.679	169.702	135.216
Solyc03g079920	18.1273	14.526	6.37653	12.066	7.96664	13.2104	14.4462	15.1937	20.4118	16.2286	22.2359	21.8094	17.419
Solyc03g081210	0.484442	0.817193	0.457759	0.418203	2.46327	1.3293	1.92783	1.23023	0.477105	0.306988	0.763251	0.71203	1.12984
Solyc03g082870	19.6413	11.5099	7.3763	15.5747	4.49845	12.2926	11.6863	11.2972	6.20544	3.72624	8.196	7.38945	5.67905
Solyc03g093490	2.40874	6.19324	1.61527	3.36942	2.24241	6.27323	2.61451	1.51974	0.919104	0.370133	1.16283	0.140059	0.377232
Solyc03g095210	2.30081	1.96844	1.13161	1.81562	0.653989	2.15826	3.01068	2.76891	2.22298	2.07164	2.6106	2.965	2.34918
Solyc03g096870	10.7802	10.0867	3.91392	7.80674	3.97916	4.69501	1.51673	0.584967	0.181477	0.170174	0.774352	0.035317	0.152084
Solyc03g097160	13.0552	16.2566	4.61479	7.51232	9.50407	13.3889	19.3025	18.6552	14.871	11.815	24.2326	30.0185	28.3471
Solyc03g097340	38.0274	35.9464	44.576	34.0182	23.8738	27.394	41.0358	46.4195	37.0692	33.5806	45.6085	54.2075	44.9336
Solyc03g111740	9.11867	11.8711	7.76627	12.4004	6.86444	8.10824	12.2467	11.1154	13.915	13.8054	16.8436	19.5177	18.4913
Solyc03g111780	1.58435	0.452116	0.140316	0	0.030747	0.0189787	0	0.079179	0	0	0.0217393	0	0
Solyc03g112530	42.3822	27.8487	11.1944	21.6765	27.1353	31.2215	37.7314	43.15	37.3513	26.4008	60.0774	66.2452	67.3215
Solyc03g113850	0	0	0.512075	0	0	0	0	0.370829	0.845938	0.192436	0.24051	0.0216447	0.0833267
Solyc03g114690	5.25418	2.0407	1.44209	2.95173	2.3103	4.71642	1.68096	1.19076	0.751934	0.220616	1.17548	0.234749	0.216704
Solyc03g116750	70.6605	112.502	22.2287	29.3337	67.5129	36.349	58.849	69.2261	44.7285	59.8508	80.2858	107.73	92.8534
Solyc03g117360	31.3008	85.2311	28.1336	33.1378	27.0045	33.2918	24.7725	25.7895	6.48839	5.74771	11.8948	10.9935	12.4491
Solyc03g117370	6.80183	9.76144	6.74694	7.76806	4.54705	9.54168	8.14558	6.43219	3.92557	3.85637	8.2578	9.82438	7.72219
Solyc03g119040	101.888	92.1097	48.7478	75.8012	97.9323	119.025	109.015	116.747	95.3569	59.6702	136.178	120.058	119.74
Solyc03g119090	34.8085	51.824	16.6707	22.0364	26.7064	59.8151	66.0063	58.4386	61.0744	65.1597	66.044	83.6225	68.3058
Solyc03g119650	32.4056	63.5147	27.1795	41.083	31.7135	46.8902	67.7252	56.9247	46.4896	39.6297	73.2556	86.7434	68.9419
Solyc03g120010	83.5039	95.3663	42.7149	79.1547	84.0108	91.4908	110.228	122.689	92.9842	73.0163	118.62	131.65	124.569
Solyc03g120080	8.20309	9.53304	2.38927	5.36051	4.53298	7.39743	10.8617	11.3306	8.57001	5.91095	20.0774	26.0036	23.5057
Solyc03g120260	11.0713	1.19258	24.1851	7.23673	3.08863	0.08445	2.28903	5.5649	3.32928	2.11343	1.18253	4.91177	10.1077
Solyc03g120270	39.0251	61.317	23.8041	33.434	40.5773	61.1288	63.7218	64.4872	50.5521	50.3678	65.3325	82.807	74.9455
Solyc03g120900	16.5086	2.08491	1.88043	13.1424	8.55444	4.81779	6.5716	5.82529	10.3429	13.4011	17.1968	19.3386	12.2502
Solyc03g121580	21.708	21.8371	9.14152	22.5599	30.0994	37.8053	21.5363	18.3658	16.9265	17.2442	14.7592	11.3201	17.2931
Solyc04g005020	1.1057	0.0365333	0.0291863	1.00362	0.029205	0.937521	2.84432	1.71224	13.2507	30.9401	14.6154	18.097	5.20003
Solyc04g005330	52.8007	83.9374	43.2753	53.4228	49.6318	61.2813	109.198	108.015	73.582	65.0485	187.359	193.335	163.962
Solyc04g008720	2.85829	11.2818	8.88883	6.07762	6.25815	12.5162	4.20862	2.80358	2.43978	2.33976	1.97107	1.59889	1.63969
Solyc04g009360	4.73925	5.10322	5.31046	5.40342	2.99801	6.66483	6.60741	6.77247	6.57444	5.44852	7.32432	8.4108	5.6352
Solyc04g012170	16.126	28.0177	17.3531	25.0561	9.944	17.9842	27.8014	23.406	23.7191	30.8526	42.3938	59.0651	50.8603
Solyc04g016510	15.198	18.0722	11.8794	13.8618	8.40829	18.0675	34.8248	29.1298	25.8801	20.3241	45.6331	38.3051	30.4842
Solyc04g057940	2.44303	1.58197	0.684539	0.778126	3.99253	12.8826	6.20931	5.54913	1.33003	0.499672	1.02873	1.03069	0.870741
Solyc04g072890	2.56327	24.287	4.29348	30.4023	91.9686	26.9735	48.9887	58.0913	66.6147	67.1909	105.657	119.723	117.858
Solyc04g076020	10.7649	19.3454	11.081	12.3016	10.4725	14.4757	20.6379	18.304	21.7585	25.401	33.6585	55.0073	47.2001
Solyc04g077680	23.3222	30.8442	11.1814	19.5724	16.8805	19.0781	29.4422	35.3522	28.014	22.2618	45.8039	50.0435	44.8272
Solyc04g078320	18.4143	31.4793	18.4605	28.5847	16.0054	25.4085	41.2048	29.7061	30.8055	36.0699	49.1399	54.6984	45.3466
Solyc04g078780	15.0256	23.4975	9.65894	15.6643	10.3803	22.7066	33.9582	30.2054	28.5928	19.4513	24.47	24.6477	20.4367
Solyc04g079700	0.0742467	0.780503	3.3921	6.6707	2.14369	12.6019	4.50145	0.942069	0.474562	0.356038	0	0	0
Solyc04g080980	47.4617	74.8665	26.0002	35.0304	55.966	71.5813	69.2582	73.1685	60.8358	62.7763	88.4565	120.699	103.64
Solyc04g082470	14.9115	23.7724	9.84403	19.4547	15.7333	22.2884	45.6247	40.068	49.1428	37.103	40.632	39.4124	27.5591
Solyc05g006340	7.11635	18.5512	7.37263	8.96096	1.65437	17.0733	22.8141	17.7063	32.9073	52.882	36.0273	56.3794	12.493
Solyc05g006470	16.2384	16.2998	10.2956	14.6331	10.0447	14.9823	16.7544	16.0708	17.308	17.5869	20.7799	22.5166	14.565
Solyc05g008190	18.9185	12.8561	5.06061	12.6015	11.5776	19.6479	20.1503	19.3119	17.8883	15.1026	25.9996	28.352	25.5198
Solyc05g010470	9.89969	10.2809	3.17776	7.43673	8.00775	10.4976	14.6253	15.9369	10.0046	8.78282	18.0377	23.176	21.683
Solyc05g012320	0.615016	0.467992	0.148688	0.483684	1.37264	1.51124	1.21332	2.06549	0.849888	0.694244	0.990696	1.40005	1.10467
Solyc05g012720	1.95261	2.17441	0.599612	1.31936	0.803505	2.81674	1.67843	1.19725	1.59776	1.14619	1.15337	0.730091	0.962529
Solyc05g014090	0	0.264942	0.798511	0.108188	0.299275	0.541524	0.306581	0.57485	0.06746	0.018544	0.080687	0	0.0116297
Solyc05g014420	0	0	0	0	0.0259437	0.0468383	0	0	0	0	0	0	0
Solyc05g025510	24.6726	51.4071	26.4402	30.6924	41.3662	40.0121	74.8331	68.2342	41.3098	32.2085	83.1362	87.9797	75.3246
Solyc05g025630	0	0	0	0	0.142411	0.0495923	0.194336	0.409115	0.025758	0	0.117193	0	0.033907
Solyc05g026480	0.0682497	0.154115	5.35511	0.78415	0.821415	0.370702	0.0909317	0.0580377	0	0	0.013117	0	0.00560967
Solyc05g053130	12.0227	21.3116	10.2457	18.5249	8.15735	16.7546	25.3	23.3456	17.5662	19.9144	31.898	36.6637	30.5056
Solyc06g008110	23.3259	34.3692	19.1	25.655	19.1775	26.2544	44.8005	38.0653	36.8812	35.6648	65.1095	72.3376	61.4281
Solyc06g008310	11.1602	15.1442	7.93698	9.53604	6.98925	9.06173	11.531	12.7253	12.7068	12.2215	18.9261	22.9342	20.1381
Solyc06g008700	33.0621	21.0389	11.3532	14.7359	15.1406	21.9251	19.4722	20.6119	22.7148	17.0417	25.2692	29.2409	25.6805
Solyc06g008880	30.1436	48.8804	52.9801	72.7455	13.0885	46.5062	52.5899	40.5264	47.7514	60.656	62.6328	60.2519	46.9683
Solyc06g043150	4.45676	5.34541	4.89959	2.33334	2.17146	3.13646	1.02489	0.493472	0	0.025989	0.027231	0.0312147	0.0576537
Solyc06g052070	3.56465	10.7871	14.7445	8.90627	29.5397	6.55668	5.76948	8.80401	3.94462	3.77262	8.82035	13.6593	44.307
Solyc06g064830	27.5983	32.825	17.8045	21.5744	22.286	27.6397	27.2645	27.9753	29.8526	28.2417	35.9108	39.673	36.1675
Solyc06g065640	35.6658	52.8577	36.9596	47.7991	25.5685	43.4937	55.3547	44.1485	54.4996	51.2005	81.0337	115.2	108.889
Solyc06g065700	27.6628	39.3755	17.9861	29.3246	19.8797	28.8713	35.9139	35.6712	33.8952	34.4159	58.6171	71.6075	57.305
Solyc06g066730	10.4391	40.3647	9.86299	12.743	22.4376	41.5736	24.2695	22.0034	16.4656	15.0643	16.8328	20.7297	18.8775
Solyc06g069010	440.177	315.776	132.787	187.732	324.387	362.878	401.96	420.309	325.885	224.979	410.934	398.575	420.777
Solyc06g071560	0.737707	8.41042	16.7109	2.16624	0.141284	0.30737	0.169605	0.326225	0.405507	0.189154	0.532549	1.13856	0.374467
Solyc06g072830	15.5904	17.4223	9.70057	11.3727	5.26377	8.74539	3.69363	1.88885	0.374556	0.240659	0.890946	0.154797	0.134577
Solyc06g073650	8.36889	10.1531	5.2595	8.73707	7.07227	8.25657	9.70014	9.33651	8.47302	9.21614	11.9907	15.8111	15.6774
Solyc06g083460	42.1124	59.0399	38.582	69.523	43.4616	79.3888	69.5	51.9038	63.9549	79.1583	56.4527	69.3791	65.4458
Solyc07g008040	14.3212	21.6165	10.9361	17.0509	12.5449	20.1635	28.468	25.8716	17.2071	19.1852	43.0122	54.3375	36.7347
Solyc07g008860	34.4415	28.7503	10.8814	19.1277	19.914	21.7773	27.852	34.8378	32.7428	23.5899	44.2904	61.9122	57.071
Solyc07g020870	0.224688	0.223821	0.861922	0.829987	1.0702	1.03868	2.95929	6.25335	0.48612	0.0680277	0.151732	0.0868683	0.232604
Solyc07g025140	1.04065	0.839908	12.9463	220.681	0.016785	0	0	0	0	0	0	0.019472	0
Solyc07g032100	21.4553	35.9418	16.4893	17.7277	33.5654	36.0151	33.4263	34.8567	27.4471	30.3018	42.894	64.0397	58.7698
Solyc07g039200	53.7925	44.2121	21.1287	27.8627	36.6311	37.5505	42.8805	50.1004	44.9678	41.4288	72.5903	85.1964	82.1337
Solyc07g041080	34.4346	27.9908	16.2602	14.1122	5.87497	13.8098	16.5346	13.1826	16.2815	5.23641	7.09358	8.10931	8.27944
Solyc07g044850	37.2454	41.5018	24.4324	40.2926	25.8455	44.065	40.4972	30.9584	47.6043	52.5773	37.3213	51.4811	48.0252
Solyc07g053660	36.0651	27.5686	13.8202	24.0237	17.4856	22.8533	36.0464	33.7016	33.1414	27.251	61.3332	64.2392	56.7
Solyc07g063120	1.22241	12.9887	10.9664	6.61565	8.04496	7.03344	17.4981	18.5129	14.4853	14.6987	28.2618	31.8457	23.7859
Solyc07g063330	8.93963	25.5892	10.6045	13.5675	9.21486	18.9293	17.7356	17.8636	13.2565	23.2825	17.7495	26.0098	37.7762
Solyc07g064090	20.1385	32.6513	24.0536	22.8248	19.1876	31.4456	41.9652	33.622	35.3807	31.5067	40.5344	40.6183	32.2446
Solyc07g066060	25.7737	23.7533	27.7633	19.0321	10.5476	17.2922	14.5014	11.7735	26.922	23.8963	13.6532	11.7723	13.1965
Solyc07g066130	0	0	0	0.00687567	0.152333	0.127702	0.0231737	0.0139847	0.012277	0	0.0245367	0.0151253	0.0323167
Solyc07g066140	0	0	0	0	0	0	0	0	0	0	0	0	0
Solyc07g066410	14.4879	14.6162	4.01868	8.71799	4.26868	10.5681	18.6259	16.0067	13.9871	10.4161	33.9123	37.9974	31.077
Solyc08g005420	2.56824	12.0248	5.2735	5.64691	21.0162	36.2986	41.359	31.1215	28.895	21.1057	52.5957	38.1533	27.6377
Solyc08g006010	3.97926	3.3764	3.14255	4.91435	1.3001	2.14619	3.49729	2.65032	6.08048	6.47897	8.20314	12.0541	9.28299
Solyc08g006910	9.00578	11.9645	8.04964	10.012	3.64585	6.61449	7.4755	7.09201	5.44479	6.53763	12.6649	17.3868	12.9121
Solyc08g008490	17.6475	19.5479	6.52135	17.1431	7.95908	6.69557	10.9224	14.1039	25.3412	41.7617	49.8515	63.3011	35.3405
Solyc08g023590	1.21962	7.86836	2.82813	4.08922	2.13732	4.06187	7.82323	6.72322	4.24159	4.01761	9.21581	13.6205	10.2286
Solyc08g029050	5.15637	10.0785	0.801552	1.3758	3.69598	3.80523	5.46253	4.22464	2.61268	1.11841	2.1609	0.562675	0.663037
Solyc08g067040	24.4269	37.2953	18.0287	26.7526	15.4748	25.333	35.1944	31.34	26.0328	24.1481	42.0321	48.2609	41.4954
Solyc08g076030	31.1008	51.3831	16.0868	25.2842	19.6413	27.21	29.2714	28.5497	21.3357	20.5539	27.6426	37.1754	40.6784
Solyc08g077620	0	0	0	0	0	0.048595	0.100085	0	0	0	0	0	0
Solyc08g080080	5.85896	11.5388	8.07921	13.7318	25.8919	27.4307	13.1536	10.0282	12.4298	19.3058	12.383	19.75	16.3634
Solyc08g081640	3.89055	9.21888	3.34289	5.74961	4.2927	9.37207	11.6845	8.87927	6.83176	8.04909	11.0618	11.8689	11.4024
Solyc08g081990	5.28639	14.5701	10.0356	21.222	3.16278	5.93886	15.8838	13.7567	7.41583	5.37116	24.6886	26.7847	22.3277
Solyc08g082100	18.1925	11.1318	24.6498	7.63243	8.44808	10.2707	8.67343	7.51291	7.49106	6.54473	8.31196	7.60045	7.04344
Solyc08g082900	2.32006	5.66608	4.32176	6.30713	1.38555	2.81034	2.79527	3.13732	2.72187	2.6004	1.73281	1.96993	1.03558
Solyc09g007670	11.7475	16.7346	9.70263	13.5704	4.48393	8.72844	15.3588	13.0907	10.3371	8.90739	14.2722	16.4776	15.2413
Solyc09g009410	0.121938	0.235503	0.547708	0.485495	0.324795	0.48649	0.139102	0.384059	0.132132	0.048068	0.0830047	0.0402397	0.024651
Solyc09g010720	0.057647	0.0405187	0.006158	4.47782	0.00614933	0.0132687	0	0	0	0	0	0.0178803	0
Solyc09g013160	0.782026	0.811039	0.361995	0.222827	0.195646	0.758216	0.228849	0.12216	0.021748	0	0.146652	0.0155963	0.017388
Solyc09g031610	8.66506	16.4098	13.0341	11.2526	9.25127	10.8581	15.8115	14.7219	16.2059	12.7659	15.0472	19.0901	15.2239
Solyc09g061290	18.971	30.6533	17.0742	22.0709	25.5065	32.626	21.5312	21.0296	20.9101	22.0058	22.9144	24.7937	23.0023
Solyc09g064320	9.84502	10.829	10.875	6.51305	5.74827	9.67085	10.2919	8.74572	7.68106	6.05353	7.03363	7.66376	7.79457
Solyc09g064770	0	0	0	0	0.041975	0	0	0	0	0	0	0	0
Solyc09g065290	5.60136	3.77485	2.85102	3.66902	1.94611	3.37231	4.88752	4.5195	4.78772	4.01548	6.01647	6.34505	5.9278
Solyc09g065700	8.28654	17.1385	4.70931	7.86993	2.61542	5.64428	11.1488	7.96221	6.74456	7.65692	21.344	25.1896	18.7919
Solyc09g074400	81.8194	64.6095	37.6188	49.6637	46.6661	41.2216	80.2325	93.9308	77.1731	71.2362	125.735	147.204	140.122
Solyc09g075000	34.2588	39.659	15.8357	27.3097	35.5273	45.1962	46.7737	40.1616	41.5836	32.9783	38.1683	40.9112	38.2753
Solyc09g090660	80.7229	92.6398	44.2438	59.697	49.204	73.0414	106.626	95.8073	85.7144	73.0724	179.871	165.845	148.304
Solyc09g091020	14.1981	39.9267	19.0672	42.4672	20.6693	24.9846	86.8647	67.0489	58.2801	49.6053	66.4747	87.5726	64.3705
Solyc09g098330	11.1987	42.2907	23.6451	20.7372	10.5678	17.1472	27.8738	19.9923	21.6552	13.6894	14.5578	15.7716	13.5586
Solyc10g005730	69.7569	98.8214	50.7727	84.3939	59.6753	77.5032	82.5219	75.4929	90.2593	99.531	91.1828	129.169	89.3135
Solyc10g006890	13.114	25.7376	14.4596	14.9282	8.82349	22.1879	30.3491	23.915	46.7397	30.7933	26.716	33.1873	19.3676
Solyc10g011690	2.03628	7.68259	2.56772	3.68719	1.67764	4.77561	6.83719	5.8505	3.8013	4.1864	7.20726	8.19668	6.09677
Solyc10g039190	28.3508	28.9499	11.8977	17.9834	13.5227	18.7033	32.6495	31.0308	23.6006	15.8274	46.1596	60.2702	55.8393
Solyc10g047000	73.0609	62.9286	36.8884	51.7278	33.3164	45.6498	65.8317	64.9637	59.4993	50.4015	89.5411	98.0349	89.5796
Solyc10g080180	26.6541	21.2277	7.87644	16.2383	19.3263	23.5808	25.09	37.1647	23.4759	23.8124	33.3144	37.7848	30.5851
Solyc10g086070	18.5011	18.9758	13.4018	18.3022	8.1405	12.2221	16.1146	17.2903	19.0208	24.2167	25.4828	36.6267	35.4045
Solyc10g086430	0.238666	0.672501	0.967263	20.208	0.0340523	0.070599	0.0600077	0.116159	0.0336713	0.0264873	0.0257713	0	0.02093
Solyc11g005030	16.1878	27.7675	16.4315	21.5319	10.0073	17.1896	25.065	24.5109	16.6019	14.927	29.7514	36.9238	26.6055
Solyc11g005190	8.7422	13.1217	11.5701	4.0369	5.58471	4.54732	28.3249	19.9539	19.546	41.8424	5.04298	6.61784	2.18758
Solyc11g005550	10.1068	17.0291	9.18857	10.7314	7.93703	17.0992	20.6936	15.685	20.9206	18.7783	19.0675	16.8941	12.9892
Solyc11g005710	0.712896	1.45085	2.79993	4.87483	0.727185	2.45248	1.17642	0.577849	0.243018	0.0888957	0.472893	0.011209	0.120498
Solyc11g005800	7.97293	5.30627	2.52248	5.06741	6.53506	10.4963	4.81792	3.94303	3.256	1.8696	2.29482	2.08173	2.56372
Solyc11g007780	53.676	34.2233	19.289	33.1387	21.8857	23.1306	38.9844	39.3645	69.8735	79.6831	146.208	163.201	128.919
Solyc11g010910	9.33516	11.2678	9.49429	7.33126	4.61367	10.6435	9.48338	7.84619	9.41196	8.94189	9.01585	9.76817	6.9222
Solyc11g011980	0.379837	3.32184	20.2003	1.91659	0.62653	2.22617	4.02042	2.98404	1.69428	1.10108	2.03304	3.25214	1.37439
Solyc11g017070	133.426	102.44	50.1469	73.3696	102.359	106.818	89.7177	116.568	145.126	124.358	134.255	212.529	225.367
Solyc11g067090	31.0248	19.181	11.1693	13.4729	12.4139	20.9516	22.1583	21.597	17.3429	11.4806	26.4414	27.864	23.3767
Solyc11g067200	11.0787	14.5148	5.6194	10.9282	4.46586	8.69903	18.5635	13.5214	20.3696	19.4163	37.8066	39.5622	23.1988
Solyc11g072050	12.4711	20.417	18.8437	23.4574	16.0743	17.2464	20.1655	19.3048	14.4911	12.2203	16.3847	19.1158	15.1157
Solyc11g072540	28.3266	49.4526	28.5423	29.3979	28.4695	46.7221	59.8982	50.8444	56.6776	64.3252	80.4809	88.9239	88.2113
Solyc12g005950	18.4324	30.1979	23.8635	28.4372	16.8869	48.3469	52.5603	38.9733	23.7141	20.1649	62.0019	56.3421	38.3812
Solyc12g009030	39.5968	28.8897	26.775	23.0977	20.4935	33.7869	28.4152	27.3354	30.5453	25.5387	27.3251	24.127	25.4835
Solyc12g013840	0.25081	13.2957	12.0457	4.80325	1.59349	4.53962	16.5041	14.1571	10.0718	8.37644	30.9156	27.8099	18.8079
Solyc12g013940	0	0.057666	0	0	0.305758	0.129823	0.207633	0.0221423	0	0	0	0	0
Solyc12g035360	19.7922	20.7531	14.0583	13.1675	14.1233	19.1292	20.1126	15.8087	14.5276	12.6768	14.952	16.3612	16.316
Solyc12g040510	34.771	25.1671	12.48	15.9607	25.4266	31.8469	30.6681	29.6302	29.1804	17.173	27.6176	21.3664	17.5458
Solyc12g042200	3.40277	5.01711	3.07952	3.15636	1.33734	2.76118	5.11624	5.08897	4.45365	4.16819	9.21754	10.4325	8.78072
Solyc12g043000	53.0848	69.8946	30.948	39.7369	39.9759	66.6759	52.4255	49.375	49.6124	48.3795	56.0862	67.7909	60.9823
Solyc12g044320	0.067189	0.847399	0.61287	5.6175	0.124578	0.992758	0.745631	0.627341	0.115151	0.0522663	0.579702	0.281619	0.0609713
Solyc12g044800	23.2848	24.2373	11.3705	17.6247	10.1489	17.8328	27.2464	21.0741	20.8696	20.5209	24.5918	30.7467	23.6557
Solyc12g049100	0	0.021762	0	0	0.965846	0.409848	0.287318	0.052198	0	0.0413077	0.145579	0	0.104494
Solyc12g056490	2.33078	2.0858	3.2662	6.40774	0.669844	1.56388	1.92641	1.59312	1.62697	1.19474	2.76545	3.30533	2.43787
Solyc12g088290	43.3953	46.3815	19.1473	32.9727	26.8911	37.3176	48.9978	41.1924	39.7708	31.4845	79.6443	75.9163	61.4785
Solyc12g088340	43.9157	51.7604	31.1189	41.2273	20.7765	47.925	55.2275	53.2087	44.1425	39.705	40.1919	46.4696	41.1128
Solyc12g088540	0	0	0	0	0.418444	0.050282	0.116123	0	0	0	0	0	0
Solyc12g088570	0	0	0	0	0.00806633	0	0	0	0	0	0	0	0
Solyc12g088620	0	0	0	0.483453	1.517	1.16677	1.29944	0.585054	0	0.0411693	0.0175223	0	0.01892
Solyc12g088630	0	0	0	0.0511633	0.655446	0.310989	0.319898	0.092355	0	0	0	0	0
Solyc12g088980	0	0.051246	0.0355697	8.17143	0.00998367	0.246308	0.0123103	0.012754	0	0	0	0.0145147	0
Solyc12g098690	21.4346	44.7863	13.1805	49.7189	43.9749	51.5063	61.1485	49.18	49.0414	51.5089	54.3893	102.524	77.8346
Solyc12g099010	5.01978	9.26823	4.29899	5.69143	2.84932	5.09589	8.6558	8.14262	8.37308	10.3923	19.9379	36.3177	26.4983
