# Supplementary material for: Genome-Wide Identification of the WD40 Gene Family in Tomato (Solanum lycopersicum L.)
Source: Genes (Basel). 2023 Jun 15;14(6):1273. doi: 10.3390/genes14061273 (PMC10298117; doi:10.3390/genes14061273)
Supplement: Supplementary file 1 [file genes-14-01273-s001.zip › TableS10. Statistics of genes in the module.xlsx]

## Sheet: Sheet1
Table S10. Statistics of genes in the module
GID	Module
Solyc00g005050	midnightblue
Solyc00g005040	greenyellow
Solyc00g005080	turquoise
Solyc01g007110	blue
Solyc00g005084	green
Solyc00g009050	turquoise
Solyc06g075170	brown
Solyc00g005000	turquoise
Solyc00g005092	magenta
Solyc00g005094	blue
Solyc00g020010	blue
Solyc00g007060	yellow
Solyc02g069830	brown
Solyc03g078090	brown
Solyc00g020545	black
Solyc00g005840	green
Solyc00g006900	green
Solyc00g008570	green
Solyc00g006530	turquoise
Solyc00g005283	turquoise
Solyc00g014860	magenta
Solyc00g006590	brown
Solyc00g022103	green
Solyc00g007080	green
Solyc00g039990	green
Solyc00g007300	green
Solyc00g024150	turquoise
Solyc00g270510	turquoise
Solyc01g087890	blue
Solyc00g012702	yellow
Solyc00g099160	green
Solyc00g007070	blue
Solyc00g007030	blue
Solyc00g022100	black
Solyc01g050070	blue
Solyc00g063110	green
Solyc00g005287	green
Solyc00g022107	turquoise
Solyc00g009020	green
Solyc00g006850	green
Solyc00g009080	green
Solyc00g020000	green
Solyc00g019750	brown
Solyc00g047700	turquoise
Solyc01g101260	blue
Solyc00g011890	black
Solyc00g007200	brown
Solyc00g009060	green
Solyc00g009030	green
Solyc00g036520	turquoise
Solyc00g006800	green
Solyc01g006330	blue
Solyc00g025290	greenyellow
Solyc03g043660	brown
Solyc00g156980	green
Solyc00g009040	green
Solyc01g005190	turquoise
Solyc00g023580	pink
Solyc01g014700	blue
Solyc01g014620	purple
Solyc00g009120	green
Solyc01g079810	turquoise
Solyc00g019980	yellow
Solyc00g023710	magenta
Solyc01g008497	turquoise
Solyc00g007330	lightgreen
Solyc00g007270	brown
Solyc01g011190	blue
Solyc00g015733	green
Solyc01g009410	turquoise
Solyc00g032947	brown
Solyc01g096920	brown
Solyc01g005650	turquoise
Solyc00g024160	green
Solyc01g006230	brown
Solyc00g072100	yellow
Solyc00g057280	turquoise
Solyc00g009145	blue
Solyc00g090860	green
Solyc00g017550	brown
Solyc00g022090	lightcyan
Solyc00g014820	green
Solyc00g007190	green
Solyc01g080510	brown
Solyc00g047190	turquoise
Solyc00g110070	green
Solyc00g112190	turquoise
Solyc00g178340	turquoise
Solyc00g005450	blue
Solyc00g006805	tan
Solyc00g075030	yellow
Solyc00g013120	greenyellow
Solyc00g042640	yellow
Solyc01g105350	purple
Solyc00g009760	green
Solyc01g006310	blue
Solyc01g056340	blue
Solyc00g020020	blue
Solyc00g011880	green
Solyc01g006350	turquoise
Solyc00g013133	green
Solyc00g118680	yellow
Solyc01g016430	blue
Solyc00g026160	lightcyan
Solyc00g181250	turquoise
Solyc01g005795	blue
Solyc01g008990	green
Solyc01g006290	green
Solyc01g008720	green
Solyc01g095220	blue
Solyc00g009110	blue
Solyc03g025210	brown
Solyc01g007090	turquoise
Solyc01g006400	green
Solyc00g084650	yellow
Solyc00g014810	green
Solyc00g006820	green
Solyc00g050130	green
Solyc00g171710	yellow
Solyc00g118690	yellow
Solyc00g010750	blue
Solyc01g111530	brown
Solyc01g010470	green
Solyc00g009140	blue
Solyc00g007120	green
Solyc01g005050	brown
Solyc00g254910	turquoise
Solyc01g067900	turquoise
Solyc01g006940	green
Solyc00g041215	yellow
Solyc00g153980	green
Solyc00g233480	purple
Solyc00g011160	green
Solyc01g014730	turquoise
Solyc00g188857	turquoise
Solyc01g057150	blue
Solyc01g109700	brown
Solyc00g007130	turquoise
Solyc01g014260	turquoise
Solyc00g023590	blue
Solyc01g060260	grey60
Solyc00g112930	blue
Solyc00g030100	blue
Solyc01g005730	yellow
Solyc01g008610	turquoise
Solyc00g131610	green
Solyc01g018025	brown
Solyc00g023700	green
Solyc00g126000	salmon
Solyc01g108910	brown
Solyc00g058900	greenyellow
Solyc00g007600	tan
Solyc01g007130	turquoise
Solyc01g008250	green
Solyc00g014790	blue
Solyc01g100120	blue
Solyc00g030000	blue
Solyc00g309530	blue
Solyc00g247305	turquoise
Solyc00g068970	green
Solyc01g008485	magenta
Solyc00g013150	green
Solyc01g101070	blue
Solyc01g056930	turquoise
Solyc01g006370	yellow
Solyc01g005270	turquoise
Solyc02g089880	blue
Solyc00g057880	green
Solyc00g014840	red
Solyc01g006090	yellow
Solyc00g065630	brown
Solyc01g010090	purple
Solyc02g091340	turquoise
Solyc01g006470	greenyellow
Solyc00g174330	green
Solyc01g005600	turquoise
Solyc01g005070	turquoise
Solyc00g183050	yellow
Solyc00g249205	turquoise
Solyc00g075035	tan
Solyc01g014320	turquoise
Solyc00g125980	blue
Solyc00g006540	green
Solyc01g005290	green
Solyc00g013180	green
Solyc01g016697	brown
Solyc01g057854	green
Solyc00g020540	blue
Solyc00g049210	blue
Solyc00g023600	turquoise
Solyc00g313030	lightcyan
Solyc00g032030	green
Solyc01g005385	turquoise
Solyc01g090070	blue
Solyc00g082150	green
Solyc00g283010	yellow
Solyc01g005000	greenyellow
Solyc01g007010	turquoise
Solyc01g080810	green
Solyc00g009090	red
Solyc03g096660	turquoise
Solyc01g017090	turquoise
Solyc00g027650	blue
Solyc01g005250	blue
Solyc00g107050	brown
Solyc00g036968	green
Solyc00g222060	green
Solyc01g005590	green
Solyc01g005840	yellow
Solyc01g009330	turquoise
Solyc00g010525	blue
Solyc01g006630	turquoise
Solyc02g021260	brown
Solyc00g090430	lightcyan
Solyc00g090115	blue
Solyc00g013155	green
Solyc00g018970	green
Solyc01g006735	blue
Solyc01g008090	magenta
Solyc00g007320	green
Solyc00g099580	turquoise
Solyc00g069880	black
Solyc00g013137	green
Solyc01g013870	brown
Solyc01g016350	brown
Solyc05g010367	blue
Solyc00g226760	yellow
Solyc00g117450	blue
Solyc00g060810	blue
Solyc00g123240	blue
Solyc00g322635	magenta
Solyc01g006130	blue
Solyc00g160780	blue
Solyc01g014562	turquoise
Solyc00g256710	blue
Solyc01g009310	brown
Solyc00g049220	blue
Solyc01g057580	blue
Solyc00g244290	yellow
Solyc00g091170	blue
Solyc01g009845	turquoise
Solyc01g067500	brown
Solyc01g014250	turquoise
Solyc00g049520	pink
Solyc01g005080	turquoise
Solyc01g008740	blue
Solyc00g294230	green
Solyc00g172410	green
Solyc00g007040	turquoise
Solyc00g007160	brown
Solyc01g100630	blue
Solyc00g142170	blue
Solyc00g007560	green
Solyc00g076250	midnightblue
Solyc02g077820	brown
Solyc01g006900	yellow
Solyc02g084163	brown
Solyc00g014850	green
Solyc00g144470	magenta
Solyc03g013080	brown
Solyc00g117655	black
Solyc00g008580	tan
Solyc00g154480	tan
Solyc01g005775	yellow
Solyc01g066453	brown
Solyc01g021690	magenta
Solyc01g091470	blue
Solyc00g136560	black
Solyc01g068140	midnightblue
Solyc01g106090	turquoise
Solyc00g174340	green
Solyc01g006280	green
Solyc00g006480	green
Solyc00g029190	green
Solyc01g005860	salmon
Solyc01g006440	green
Solyc01g049890	brown
Solyc02g083840	blue
Solyc00g009070	magenta
Solyc01g006195	turquoise
Solyc00g147577	blue
Solyc00g022080	tan
Solyc00g005850	brown
Solyc00g125275	green
Solyc01g007840	yellow
Solyc00g170510	blue
Solyc01g010860	turquoise
Solyc01g006210	blue
Solyc01g008290	turquoise
Solyc00g117653	blue
Solyc00g014390	blue
Solyc01g008220	blue
Solyc01g007740	green
Solyc01g005360	cyan
Solyc01g079570	turquoise
Solyc01g005220	green
Solyc01g010000	blue
Solyc01g005350	yellow
Solyc01g006200	turquoise
Solyc01g016370	purple
Solyc01g067125	brown
Solyc01g047597	turquoise
Solyc01g057743	turquoise
Solyc00g280110	green
Solyc01g014220	blue
Solyc00g195360	blue
Solyc01g090770	green
Solyc01g060300	turquoise
Solyc01g006220	yellow
Solyc01g008800	black
Solyc01g005180	green
Solyc01g006070	green
Solyc01g006770	salmon
Solyc01g005450	yellow
Solyc00g012430	green
Solyc01g008400	blue
Solyc01g006100	black
Solyc00g072400	green
Solyc01g016360	turquoise
Solyc01g006690	yellow
Solyc01g008493	turquoise
Solyc01g028870	turquoise
Solyc01g086680	brown
Solyc00g127870	turquoise
Solyc01g010260	turquoise
Solyc01g058170	turquoise
Solyc00g143770	green
Solyc01g009730	turquoise
Solyc00g052940	yellow
Solyc01g006490	green
Solyc01g008580	turquoise
Solyc00g145170	green
Solyc01g066590	brown
Solyc01g079150	green
Solyc01g005400	blue
Solyc00g050430	green
Solyc01g010030	blue
Solyc01g006820	green
Solyc01g006700	black
Solyc01g034023	turquoise
Solyc01g102590	blue
Solyc01g067940	brown
Solyc01g009930	turquoise
Solyc01g005370	yellow
Solyc00g102400	blue
Solyc01g006180	tan
Solyc01g008710	yellow
Solyc01g010910	turquoise
Solyc01g094990	turquoise
Solyc01g008470	yellow
Solyc00g282510	green
Solyc01g010490	green
Solyc00g036320	blue
Solyc01g103490	brown
Solyc01g095090	brown
Solyc00g007010	turquoise
Solyc01g006320	pink
Solyc00g040490	green
Solyc01g005880	green
Solyc01g007870	yellow
Solyc01g005530	green
Solyc02g005480	brown
Solyc01g104040	turquoise
Solyc01g006150	green
Solyc01g090550	turquoise
Solyc01g005060	blue
Solyc00g157083	green
Solyc00g007220	brown
Solyc01g005430	blue
Solyc00g265110	lightcyan
Solyc01g009440	blue
Solyc00g230060	blue
Solyc01g080363	turquoise
Solyc01g066560	turquoise
Solyc01g005755	yellow
Solyc01g057440	turquoise
Solyc01g088590	brown
Solyc00g025300	blue
Solyc01g008410	yellow
Solyc01g091860	turquoise
Solyc01g007070	yellow
Solyc01g081060	purple
Solyc01g080970	blue
Solyc01g034010	salmon
Solyc00g212265	turquoise
Solyc00g320430	green
Solyc01g009920	yellow
Solyc01g008080	yellow
Solyc01g006450	green
Solyc01g005510	blue
Solyc00g015600	turquoise
Solyc02g062520	blue
Solyc00g100880	blue
Solyc01g014143	yellow
Solyc01g006550	turquoise
Solyc00g135260	midnightblue
Solyc01g067340	turquoise
Solyc00g257110	green
Solyc01g005420	green
Solyc00g136565	green
Solyc01g006840	cyan
Solyc01g006420	blue
Solyc00g040290	green
Solyc01g010050	green
Solyc00g097960	green
Solyc01g006570	lightcyan
Solyc01g008370	yellow
Solyc00g022070	green
Solyc01g095160	blue
Solyc01g005130	blue
Solyc02g065170	turquoise
Solyc01g060010	cyan
Solyc01g060160	turquoise
Solyc00g213960	tan
Solyc01g010525	turquoise
Solyc01g011090	turquoise
Solyc00g094520	blue
Solyc00g142160	blue
Solyc01g007750	brown
Solyc00g255510	greenyellow
Solyc05g025730	brown
Solyc01g005850	blue
Solyc01g005820	yellow
Solyc02g079390	turquoise
Solyc01g009290	green
Solyc01g005910	blue
Solyc01g098060	brown
Solyc01g081410	green
Solyc01g005970	blue
Solyc00g007550	blue
Solyc01g010410	turquoise
Solyc00g188853	turquoise
Solyc00g096460	turquoise
Solyc02g076945	brown
Solyc00g128870	green
Solyc00g046580	green
Solyc01g006997	cyan
Solyc01g009010	yellow
Solyc01g080240	turquoise
Solyc01g005110	green
Solyc00g056680	green
Solyc01g006660	blue
Solyc01g005760	blue
Solyc01g005200	blue
Solyc01g009645	turquoise
Solyc00g322630	blue
Solyc01g014390	purple
Solyc01g005480	blue
Solyc00g227860	blue
Solyc01g057473	turquoise
Solyc00g203660	blue
Solyc01g007210	yellow
Solyc01g005490	blue
Solyc00g052545	pink
Solyc00g023260	green
Solyc01g005390	green
Solyc01g008920	green
Solyc01g009300	green
Solyc01g006760	midnightblue
Solyc01g091710	green
Solyc00g009146	green
Solyc01g086845	blue
Solyc01g010570	turquoise
Solyc00g066350	turquoise
Solyc01g008190	yellow
Solyc01g047590	brown
Solyc01g080700	brown
Solyc02g021230	brown
Solyc01g057640	turquoise
Solyc01g103190	brown
Solyc01g017570	turquoise
Solyc01g005630	turquoise
Solyc01g011098	turquoise
Solyc00g019970	green
Solyc00g048510	turquoise
Solyc01g014375	blue
Solyc01g008390	tan
Solyc00g044750	green
Solyc01g056725	brown
Solyc01g066430	turquoise
Solyc01g056750	green
Solyc01g066880	blue
Solyc01g009420	blue
Solyc01g008060	yellow
Solyc01g017150	turquoise
Solyc00g020030	green
Solyc03g031440	blue
Solyc00g164580	green
Solyc01g096750	blue
Solyc01g059850	blue
Solyc01g088170	turquoise
Solyc01g009335	green
Solyc01g055160	turquoise
Solyc01g010530	turquoise
Solyc01g091250	turquoise
Solyc00g318830	blue
Solyc01g009235	blue
Solyc01g006380	blue
Solyc01g091585	blue
Solyc01g005940	blue
Solyc01g009610	black
Solyc00g013160	magenta
Solyc01g060205	turquoise
Solyc01g006160	brown
Solyc00g066155	blue
Solyc01g008110	green
Solyc01g009935	purple
Solyc01g008500	green
Solyc01g011410	turquoise
Solyc00g026907	green
Solyc01g006960	brown
Solyc01g056290	purple
Solyc01g008620	salmon
Solyc01g073810	turquoise
Solyc01g008050	turquoise
Solyc00g207960	green
Solyc01g005990	blue
Solyc01g006190	blue
Solyc05g006490	brown
Solyc01g095300	turquoise
Solyc01g016610	brown
Solyc01g009250	green
Solyc01g049912	purple
Solyc01g007930	turquoise
Solyc01g007810	tan
Solyc01g006000	green
Solyc01g066917	blue
Solyc06g054220	blue
Solyc00g167800	green
Solyc00g230070	green
Solyc00g201160	blue
Solyc01g066410	turquoise
Solyc01g005550	turquoise
Solyc01g098970	turquoise
Solyc01g005440	turquoise
Solyc00g006550	green
Solyc01g010135	green
Solyc01g060185	purple
Solyc01g089980	brown
Solyc01g014230	salmon
Solyc01g079375	turquoise
Solyc01g010660	turquoise
Solyc01g010990	blue
Solyc02g033120	turquoise
Solyc03g031910	turquoise
Solyc01g044350	yellow
Solyc01g009900	brown
Solyc00g042850	turquoise
Solyc01g007980	green
Solyc01g058210	brown
Solyc01g008870	blue
Solyc01g096110	turquoise
Solyc00g012540	turquoise
Solyc04g025850	turquoise
Solyc01g007780	blue
Solyc04g073970	midnightblue
Solyc01g104940	blue
Solyc01g006170	blue
Solyc01g009280	yellow
Solyc02g090640	brown
Solyc01g081240	turquoise
Solyc01g020120	turquoise
Solyc02g062800	brown
Solyc01g007000	pink
Solyc00g028960	brown
Solyc01g010150	green
Solyc01g057910	turquoise
Solyc01g057530	red
Solyc01g067610	green
Solyc01g014103	blue
Solyc02g036240	brown
Solyc01g067620	turquoise
Solyc01g020378	turquoise
Solyc01g006260	green
Solyc01g058080	black
Solyc01g087338	turquoise
Solyc01g007020	blue
Solyc01g067740	green
Solyc01g009810	green
Solyc03g111950	brown
Solyc01g010937	yellow
Solyc01g066450	turquoise
Solyc01g006620	blue
Solyc01g066840	turquoise
Solyc01g017710	red
Solyc00g007150	blue
Solyc01g009210	blue
Solyc01g006860	magenta
Solyc01g007140	blue
Solyc01g107300	brown
Solyc01g006340	green
Solyc01g014225	turquoise
Solyc01g066730	turquoise
Solyc03g097330	blue
Solyc01g007920	pink
Solyc02g080430	blue
Solyc02g021430	brown
Solyc01g060200	turquoise
Solyc01g006665	blue
Solyc01g014490	blue
Solyc01g068460	turquoise
Solyc00g278110	green
Solyc01g009510	pink
Solyc02g086513	blue
Solyc01g068560	turquoise
Solyc01g016470	purple
Solyc01g006730	blue
Solyc01g005830	blue
Solyc01g006850	blue
Solyc01g006520	blue
Solyc01g007250	lightcyan
Solyc01g009680	green
Solyc00g034810	green
Solyc01g013880	purple
Solyc01g058140	turquoise
Solyc01g006500	tan
Solyc01g009380	green
Solyc01g010933	purple
Solyc00g052430	green
Solyc01g058733	green
Solyc01g059853	brown
Solyc01g079260	turquoise
Solyc01g014140	green
Solyc01g009120	green
Solyc01g011050	salmon
Solyc01g015070	yellow
Solyc01g081300	turquoise
Solyc00g157087	green
Solyc04g025510	blue
Solyc01g010600	green
Solyc01g010710	turquoise
Solyc01g059950	purple
Solyc01g009150	blue
Solyc01g088540	turquoise
Solyc01g005280	blue
Solyc01g009060	yellow
Solyc01g095070	brown
Solyc01g060270	turquoise
Solyc01g057070	turquoise
Solyc01g006650	green
Solyc01g006110	red
Solyc02g088190	grey60
Solyc00g104940	green
Solyc06g084820	brown
Solyc01g007830	green
Solyc01g067870	blue
Solyc01g009070	cyan
Solyc01g060355	turquoise
Solyc01g005040	green
Solyc01g090160	turquoise
Solyc00g052540	turquoise
Solyc01g087790	turquoise
Solyc01g079350	purple
Solyc00g059500	lightgreen
Solyc01g015080	green
Solyc01g073730	turquoise
Solyc01g006580	blue
Solyc01g107210	blue
Solyc01g060490	turquoise
Solyc01g096040	green
Solyc01g016620	turquoise
Solyc00g090870	blue
Solyc01g005865	blue
Solyc01g005920	green
Solyc01g066457	turquoise
Solyc00g157080	salmon
Solyc01g057475	green
Solyc01g068410	turquoise
Solyc01g056990	turquoise
Solyc01g006790	pink
Solyc01g005170	green
Solyc01g079680	turquoise
Solyc01g010130	turquoise
Solyc01g008900	blue
Solyc01g087007	turquoise
Solyc01g067230	green
Solyc01g081260	turquoise
Solyc01g005960	blue
Solyc01g006050	magenta
Solyc01g017230	green
Solyc01g049820	yellow
Solyc01g049925	blue
Solyc01g020440	turquoise
Solyc01g009430	blue
Solyc01g087380	turquoise
Solyc01g079870	blue
Solyc01g005810	blue
Solyc01g060250	brown
Solyc01g087860	turquoise
Solyc01g091340	turquoise
Solyc01g005120	green
Solyc01g021610	turquoise
Solyc01g067980	turquoise
Solyc01g060314	magenta
Solyc01g005240	black
Solyc01g008950	black
Solyc01g016520	green
Solyc01g079790	turquoise
Solyc01g011010	black
Solyc01g073870	green
Solyc01g011397	black
Solyc01g005305	blue
Solyc01g080690	turquoise
Solyc01g095570	turquoise
Solyc01g009090	blue
Solyc01g102620	magenta
Solyc01g007950	blue
Solyc02g005517	brown
Solyc01g081040	turquoise
Solyc01g007270	blue
Solyc01g081450	blue
Solyc01g008890	green
Solyc01g086960	blue
Solyc01g104100	brown
Solyc01g010502	turquoise
Solyc01g005640	blue
Solyc01g066200	turquoise
Solyc01g059965	green
Solyc01g088330	brown
Solyc01g066190	brown
Solyc01g016540	turquoise
Solyc02g086610	blue
Solyc01g007025	blue
Solyc01g094970	turquoise
Solyc01g014075	cyan
Solyc01g007955	green
Solyc01g088050	turquoise
Solyc01g087775	yellow
Solyc01g008030	green
Solyc04g072220	brown
Solyc01g094960	turquoise
Solyc01g099340	green
Solyc01g008850	green
Solyc01g056260	yellow
Solyc01g011040	salmon
Solyc01g005930	green
Solyc01g006410	green
Solyc01g095450	blue
Solyc01g008780	blue
Solyc01g020130	yellow
Solyc01g008180	magenta
Solyc01g081070	turquoise
Solyc01g010640	green
Solyc01g034080	purple
Solyc03g019930	blue
Solyc01g094360	turquoise
Solyc01g088680	blue
Solyc01g079430	purple
Solyc01g006800	yellow
Solyc01g010060	blue
Solyc01g005560	green
Solyc01g073970	turquoise
Solyc01g079300	purple
Solyc01g014534	green
Solyc02g084850	turquoise
Solyc01g014270	yellow
Solyc01g079120	turquoise
Solyc01g067070	turquoise
Solyc00g217560	blue
Solyc01g009220	blue
Solyc02g081810	turquoise
Solyc02g066840	turquoise
Solyc01g009700	midnightblue
Solyc01g008240	blue
Solyc01g065680	turquoise
Solyc01g079540	purple
Solyc01g009760	green
Solyc01g079460	turquoise
Solyc01g088740	turquoise
Solyc01g008520	blue
Solyc00g011150	blue
Solyc01g111700	turquoise
Solyc01g073745	blue
Solyc01g081620	turquoise
Solyc00g097260	green
Solyc02g076750	blue
Solyc01g060410	turquoise
Solyc01g015020	yellow
Solyc01g087760	turquoise
Solyc01g049750	purple
Solyc01g066080	turquoise
Solyc01g067010	turquoise
Solyc01g080350	turquoise
Solyc01g008330	greenyellow
Solyc01g009710	black
Solyc01g065843	pink
Solyc01g020320	turquoise
Solyc01g087210	brown
Solyc00g007110	green
Solyc01g056240	magenta
Solyc01g009565	blue
Solyc01g049770	blue
Solyc01g005770	blue
Solyc01g080100	turquoise
Solyc01g020125	green
Solyc01g080640	purple
Solyc01g089970	turquoise
Solyc01g049910	yellow
Solyc01g017735	pink
Solyc00g047200	green
Solyc00g247300	blue
Solyc00g013130	black
Solyc01g006510	blue
Solyc01g099190	purple
Solyc01g081590	turquoise
Solyc00g044350	brown
Solyc01g010240	green
Solyc01g060070	purple
Solyc00g094530	green
Solyc01g067080	black
Solyc01g103690	turquoise
Solyc01g098170	blue
Solyc01g068300	yellow
Solyc01g096690	turquoise
Solyc03g007990	brown
Solyc01g017030	salmon
Solyc01g013995	lightcyan
Solyc00g059100	green
Solyc01g009660	green
Solyc01g081280	turquoise
Solyc01g007200	blue
Solyc01g073880	brown
Solyc01g010870	blue
Solyc01g067510	turquoise
Solyc01g056380	brown
Solyc00g017230	turquoise
Solyc01g057000	blue
Solyc01g009960	pink
Solyc01g011350	green
Solyc01g049975	yellow
Solyc01g010315	blue
Solyc01g006565	magenta
Solyc01g060170	green
Solyc01g008260	blue
Solyc01g044490	black
Solyc01g066820	yellow
Solyc00g047180	green
Solyc01g090610	turquoise
Solyc01g007190	red
Solyc01g091670	green
Solyc03g118943	purple
Solyc01g058320	purple
Solyc05g052050	turquoise
Solyc00g008680	blue
Solyc01g009910	blue
Solyc01g104055	turquoise
Solyc01g090790	turquoise
Solyc01g067690	purple
Solyc01g099540	turquoise
Solyc01g079380	turquoise
Solyc01g067890	yellow
Solyc01g011500	cyan
Solyc01g008820	green
Solyc01g099630	turquoise
Solyc01g014720	green
Solyc01g021740	black
Solyc01g006750	green
Solyc01g011333	blue
Solyc01g009590	brown
Solyc00g230080	green
Solyc01g007040	turquoise
Solyc01g007220	blue
Solyc01g016400	green
Solyc01g016380	green
Solyc01g066500	turquoise
Solyc01g080130	brown
Solyc01g109370	turquoise
Solyc01g095060	turquoise
Solyc00g108555	turquoise
Solyc01g080470	yellow
Solyc00g007195	green
Solyc01g102720	turquoise
Solyc01g007060	green
Solyc01g104640	turquoise
Solyc01g091920	turquoise
Solyc01g011390	blue
Solyc01g091200	turquoise
Solyc01g095770	brown
Solyc01g067350	yellow
Solyc00g277510	brown
Solyc01g010460	brown
Solyc01g102920	turquoise
Solyc00g140060	blue
Solyc01g098630	brown
Solyc01g010350	green
Solyc01g090260	turquoise
Solyc01g091740	turquoise
Solyc01g090600	blue
Solyc01g008170	turquoise
Solyc01g010250	green
Solyc01g010890	pink
Solyc01g058100	brown
Solyc01g016390	yellow
Solyc01g010430	blue
Solyc01g087940	brown
Solyc01g009340	blue
Solyc01g007970	tan
Solyc01g034150	yellow
Solyc01g097990	turquoise
Solyc01g016880	green
Solyc01g013890	black
Solyc01g080010	brown
Solyc01g017530	blue
Solyc01g067180	turquoise
Solyc01g096350	turquoise
Solyc00g039290	salmon
Solyc01g014180	brown
Solyc00g141360	green
Solyc01g007050	turquoise
Solyc01g017790	green
Solyc01g010980	green
Solyc01g008940	green
Solyc00g005890	green
Solyc01g007790	magenta
Solyc01g088090	turquoise
Solyc01g060040	blue
Solyc01g010400	blue
Solyc01g007850	blue
Solyc01g008970	blue
Solyc01g011070	cyan
Solyc01g067030	green
Solyc01g060215	blue
Solyc01g011230	blue
Solyc01g056485	greenyellow
Solyc01g005680	turquoise
Solyc01g010230	blue
Solyc01g087150	brown
Solyc01g094240	turquoise
Solyc01g067820	blue
Solyc01g110925	blue
Solyc01g065740	yellow
Solyc01g007860	turquoise
Solyc01g080460	turquoise
Solyc01g081560	turquoise
Solyc01g090645	turquoise
Solyc01g060380	blue
Solyc01g094160	turquoise
Solyc01g015000	green
Solyc02g068260	brown
Solyc00g094550	blue
Solyc01g028860	midnightblue
Solyc01g095760	turquoise
Solyc01g016970	black
Solyc00g006490	blue
Solyc00g187050	turquoise
Solyc02g043860	brown
Solyc01g020402	yellow
Solyc01g044371	yellow
Solyc01g057510	green
Solyc01g007990	green
Solyc01g095780	brown
Solyc01g010520	green
Solyc01g008005	blue
Solyc01g010035	midnightblue
Solyc01g010200	blue
Solyc01g099140	brown
Solyc01g058670	yellow
Solyc04g079060	brown
Solyc01g011393	blue
Solyc01g014850	blue
Solyc01g057200	red
Solyc02g068660	brown
Solyc01g057710	pink
Solyc01g103605	turquoise
Solyc01g009370	green
Solyc01g105090	turquoise
Solyc01g008360	blue
Solyc01g091300	turquoise
Solyc01g067905	purple
Solyc01g080780	turquoise
Solyc01g011225	green
Solyc01g028900	green
Solyc01g088760	turquoise
Solyc01g057080	pink
Solyc01g010780	pink
Solyc01g097250	turquoise
Solyc01g079850	brown
Solyc01g088370	brown
Solyc01g006540	turquoise
Solyc04g005910	grey60
Solyc01g007855	tan
Solyc01g044372	blue
Solyc01g010700	blue
Solyc01g087470	blue
Solyc01g057020	cyan
Solyc01g060460	green
Solyc01g068540	brown
Solyc00g017210	brown
Solyc01g067830	blue
Solyc01g005670	brown
Solyc01g005140	green
Solyc01g073755	black
Solyc01g020150	blue
Solyc01g066513	green
Solyc02g014250	green
Solyc01g096520	turquoise
Solyc01g009100	blue
Solyc01g097870	turquoise
Solyc01g081610	turquoise
Solyc00g042840	green
Solyc01g073930	turquoise
Solyc01g010083	blue
Solyc01g086897	yellow
Solyc01g065645	yellow
Solyc01g095540	brown
Solyc01g008040	turquoise
Solyc01g005870	green
Solyc01g067273	turquoise
Solyc01g013895	green
Solyc01g099460	turquoise
Solyc01g017620	green
Solyc01g068080	turquoise
Solyc01g005100	brown
Solyc01g014520	blue
Solyc01g057190	yellow
Solyc01g011092	blue
Solyc01g009500	blue
Solyc01g097120	turquoise
Solyc01g067020	brown
Solyc01g009695	green
Solyc01g018010	blue
Solyc01g060350	brown
Solyc01g057960	lightcyan
Solyc01g087300	purple
Solyc01g100760	turquoise
Solyc01g102970	turquoise
Solyc01g095650	brown
Solyc01g080367	brown
Solyc01g099730	turquoise
Solyc01g087920	turquoise
Solyc01g106970	grey60
Solyc02g065590	brown
Solyc01g080540	turquoise
Solyc01g008840	green
Solyc01g008960	blue
Solyc01g008120	blue
Solyc01g010820	blue
Solyc01g079320	green
Solyc01g044480	yellow
Solyc00g017220	turquoise
Solyc01g010930	greenyellow
Solyc01g017170	brown
Solyc01g079910	blue
Solyc01g065810	brown
Solyc01g014090	yellow
Solyc02g080300	turquoise
Solyc00g181240	green
Solyc01g094410	brown
Solyc01g086745	green
Solyc01g090840	brown
Solyc01g095410	turquoise
Solyc01g073770	brown
Solyc01g096060	turquoise
Solyc01g014705	green
Solyc01g017860	blue
Solyc01g091880	purple
Solyc01g020445	green
Solyc01g103710	blue
Solyc01g087320	green
Solyc01g011430	blue
Solyc01g058280	blue
Solyc01g060415	yellow
Solyc01g009320	turquoise
Solyc01g008420	green
Solyc01g097195	turquoise
Solyc01g096475	turquoise
Solyc01g090970	green
Solyc01g088820	turquoise
Solyc01g100540	tan
Solyc01g009550	salmon
Solyc01g017337	green
Solyc04g051820	brown
Solyc01g014980	green
Solyc01g100840	turquoise
Solyc01g090425	brown
Solyc03g071857	turquoise
Solyc04g007190	grey60
Solyc01g104230	turquoise
Solyc02g069740	turquoise
Solyc01g017730	blue
Solyc04g071660	blue
Solyc01g056730	yellow
Solyc01g010465	blue
Solyc01g016780	blue
Solyc01g049685	pink
Solyc01g057220	magenta
Solyc01g016805	green
Solyc00g265510	turquoise
Solyc01g090240	green
Solyc01g091290	turquoise
Solyc01g102540	turquoise
Solyc05g006630	blue
Solyc01g086860	turquoise
Solyc01g056330	green
Solyc01g103580	brown
Solyc01g110720	brown
Solyc01g068400	grey60
Solyc01g056310	purple
Solyc01g056655	green
Solyc01g006780	brown
Solyc01g055200	blue
Solyc01g107430	blue
Solyc01g009670	brown
Solyc01g081110	turquoise
Solyc01g010393	blue
Solyc04g009440	turquoise
Solyc00g019990	turquoise
Solyc01g095610	turquoise
Solyc01g010170	brown
Solyc01g107930	brown
Solyc00g201060	black
Solyc01g080840	brown
Solyc01g098900	turquoise
Solyc01g081150	blue
Solyc01g011415	green
Solyc01g008930	blue
Solyc01g068060	turquoise
Solyc01g081120	turquoise
Solyc01g066100	turquoise
Solyc01g088100	blue
Solyc01g010900	green
Solyc02g044030	brown
Solyc01g009790	blue
Solyc00g316530	brown
Solyc01g049743	brown
Solyc01g058390	black
Solyc01g079410	blue
Solyc01g073900	purple
Solyc00g215560	blue
Solyc01g005690	green
Solyc01g008100	brown
Solyc01g110270	turquoise
Solyc01g066510	turquoise
Solyc01g014245	blue
Solyc01g065840	magenta
Solyc01g017610	blue
Solyc01g017850	blue
Solyc01g010310	blue
Solyc01g005020	brown
Solyc01g058020	blue
Solyc01g057570	green
Solyc01g095430	turquoise
Solyc01g056660	green
Solyc01g090090	turquoise
Solyc01g028987	yellow
Solyc01g014060	brown
Solyc01g087995	green
Solyc01g098950	turquoise
Solyc01g066515	blue
Solyc01g016760	brown
Solyc01g104160	turquoise
Solyc01g102490	turquoise
Solyc02g021210	turquoise
Solyc01g067275	turquoise
Solyc00g231780	green
Solyc01g098450	turquoise
Solyc01g103100	brown
Solyc01g104250	turquoise
Solyc01g050047	black
Solyc01g087410	turquoise
Solyc01g008830	blue
Solyc01g080750	brown
Solyc02g037495	turquoise
Solyc01g090380	blue
Solyc01g007180	green
Solyc01g014530	midnightblue
Solyc01g090980	turquoise
Solyc00g094540	green
Solyc01g006080	turquoise
Solyc01g020230	brown
Solyc01g044374	blue
Solyc01g100990	blue
Solyc01g097410	blue
Solyc01g079690	blue
Solyc01g018020	yellow
Solyc02g030610	turquoise
Solyc01g066517	yellow
Solyc01g090110	turquoise
Solyc01g009990	blue
Solyc01g056770	green
Solyc02g063210	purple
Solyc01g068180	green
Solyc01g067800	brown
Solyc01g056970	blue
Solyc01g008540	turquoise
Solyc01g097220	turquoise
Solyc01g097860	turquoise
Solyc01g010190	blue
Solyc01g088560	yellow
Solyc01g068120	turquoise
Solyc01g079170	yellow
Solyc01g057260	green
Solyc01g110890	blue
Solyc06g069580	brown
Solyc01g067270	blue
Solyc01g087130	yellow
Solyc02g070180	turquoise
Solyc00g040390	turquoise
Solyc01g008490	turquoise
Solyc01g008010	brown
Solyc01g017567	green
Solyc01g060140	turquoise
Solyc01g088140	turquoise
Solyc01g086950	yellow
Solyc01g095710	grey60
Solyc01g086820	turquoise
Solyc00g180840	green
Solyc01g028810	blue
Solyc01g104370	blue
Solyc03g007270	brown
Solyc01g021640	blue
Solyc01g044540	green
Solyc01g008300	blue
Solyc05g012260	blue
Solyc00g007260	turquoise
Solyc01g065530	blue
Solyc01g017560	blue
Solyc01g014480	blue
Solyc01g080070	blue
Solyc00g007555	red
Solyc01g073640	salmon
Solyc02g087840	brown
Solyc01g079600	cyan
Solyc01g021730	tan
Solyc01g080450	turquoise
Solyc01g091400	turquoise
Solyc01g094150	turquoise
Solyc01g068065	brown
Solyc03g032060	blue
Solyc01g008140	blue
Solyc01g112300	blue
Solyc01g080220	turquoise
Solyc01g095210	turquoise
Solyc01g065915	yellow
Solyc01g102740	turquoise
Solyc01g088650	black
Solyc01g059900	black
Solyc01g067165	yellow
Solyc01g007170	magenta
Solyc01g106520	turquoise
Solyc01g044420	green
Solyc00g027640	blue
Solyc01g060245	green
Solyc01g066680	cyan
Solyc02g031980	blue
Solyc03g006190	turquoise
Solyc01g011460	blue
Solyc01g087000	magenta
Solyc03g006160	grey60
Solyc01g079800	cyan
Solyc01g096070	green
Solyc01g103310	turquoise
Solyc02g084270	turquoise
Solyc01g009880	blue
Solyc01g079080	cyan
Solyc01g091145	brown
Solyc01g100060	turquoise
Solyc01g006140	blue
Solyc01g009230	blue
Solyc01g056220	midnightblue
Solyc01g104260	blue
Solyc01g010140	blue
Solyc01g093990	midnightblue
Solyc01g106360	blue
Solyc01g087510	purple
Solyc01g091610	yellow
Solyc01g044360	green
Solyc01g088250	blue
Solyc01g111170	turquoise
Solyc02g064630	blue
Solyc01g007760	green
Solyc01g079100	turquoise
Solyc01g005410	brown
Solyc01g057770	black
Solyc01g009020	magenta
Solyc01g087095	green
Solyc01g111680	turquoise
Solyc01g034170	blue
Solyc01g005790	green
Solyc01g089950	turquoise
Solyc01g111740	grey60
Solyc01g057100	turquoise
Solyc01g095745	turquoise
Solyc01g009570	blue
Solyc01g009520	turquoise
Solyc01g058010	black
Solyc02g030350	blue
Solyc02g063060	blue
Solyc01g094940	turquoise
Solyc01g104110	turquoise
Solyc01g080930	blue
Solyc01g080960	turquoise
Solyc01g010508	blue
Solyc01g018090	midnightblue
Solyc01g105220	turquoise
Solyc01g066050	turquoise
Solyc01g086830	red
Solyc01g087235	blue
Solyc01g021670	blue
Solyc01g091040	brown
Solyc01g086740	turquoise
Solyc01g088770	turquoise
Solyc01g096850	turquoise
Solyc01g096175	turquoise
Solyc01g107830	brown
Solyc01g091270	turquoise
Solyc02g071810	blue
Solyc01g108830	green
Solyc01g100050	turquoise
Solyc01g105730	turquoise
Solyc01g094770	turquoise
Solyc01g017440	turquoise
Solyc02g063090	turquoise
Solyc01g086970	turquoise
Solyc01g098460	brown
Solyc01g090760	turquoise
Solyc01g090910	blue
Solyc01g107490	turquoise
Solyc01g100230	turquoise
Solyc01g104090	turquoise
Solyc04g016360	brown
Solyc01g068130	turquoise
Solyc01g074040	green
Solyc01g059840	blue
Solyc01g079290	blue
Solyc01g067100	blue
Solyc02g014750	turquoise
Solyc01g111900	turquoise
Solyc01g065780	black
Solyc01g067250	yellow
Solyc01g103640	blue
Solyc03g123870	brown
Solyc01g103680	turquoise
Solyc01g109600	brown
Solyc01g103803	midnightblue
Solyc01g044240	blue
Solyc01g056690	turquoise
Solyc01g079370	blue
Solyc01g059880	salmon
Solyc01g091230	greenyellow
Solyc01g006610	turquoise
Solyc02g030185	turquoise
Solyc01g080580	green
Solyc01g068320	yellow
Solyc01g095305	turquoise
Solyc01g080150	turquoise
Solyc01g097720	turquoise
Solyc01g057390	greenyellow
Solyc01g073890	turquoise
Solyc01g068050	blue
Solyc02g092310	brown
Solyc01g106370	turquoise
Solyc02g081030	brown
Solyc01g005160	green
Solyc01g090740	turquoise
Solyc01g080890	brown
Solyc01g090300	turquoise
Solyc01g099010	turquoise
Solyc02g067190	turquoise
Solyc01g006870	blue
Solyc01g057280	midnightblue
Solyc01g094470	turquoise
Solyc01g068590	turquoise
Solyc01g066940	green
Solyc01g109200	turquoise
Solyc01g007150	red
Solyc01g086895	turquoise
Solyc02g033100	brown
Solyc01g094965	turquoise
Solyc01g015285	lightgreen
Solyc01g008973	magenta
Solyc01g010360	blue
Solyc02g069590	turquoise
Solyc01g057030	blue
Solyc01g099350	turquoise
Solyc01g087120	turquoise
Solyc01g106375	blue
Solyc01g074000	magenta
Solyc01g096390	turquoise
Solyc03g005240	blue
Solyc01g099760	turquoise
Solyc01g107620	brown
Solyc01g068150	brown
Solyc01g073750	turquoise
Solyc04g011400	blue
Solyc02g055460	turquoise
Solyc01g066770	green
Solyc01g011220	blue
Solyc01g098525	purple
Solyc01g060130	green
Solyc01g095670	turquoise
Solyc01g049880	blue
Solyc03g118225	turquoise
Solyc01g058530	lightcyan
Solyc01g010087	red
Solyc02g082557	blue
Solyc01g087560	brown
Solyc02g069150	grey60
Solyc02g094330	blue
Solyc01g066290	lightcyan
Solyc01g086920	green
Solyc01g090940	turquoise
Solyc01g100980	brown
Solyc01g100235	turquoise
Solyc01g100620	turquoise
Solyc01g081100	magenta
Solyc01g079140	green
Solyc02g021550	turquoise
Solyc01g110735	turquoise
Solyc01g098555	turquoise
Solyc04g064670	turquoise
Solyc01g067420	tan
Solyc01g104530	turquoise
Solyc02g089497	turquoise
Solyc01g056795	greenyellow
Solyc01g107560	blue
Solyc01g065820	blue
Solyc01g096840	turquoise
Solyc01g058450	blue
Solyc00g019730	turquoise
Solyc01g010500	midnightblue
Solyc01g006710	green
Solyc01g067490	green
Solyc01g058360	blue
Solyc03g098000	blue
Solyc01g107130	turquoise
Solyc01g105960	turquoise
Solyc01g104140	turquoise
Solyc01g067417	yellow
Solyc01g081190	turquoise
Solyc01g073680	greenyellow
Solyc01g067277	green
Solyc01g103600	turquoise
Solyc02g020890	blue
Solyc03g006385	blue
Solyc01g098280	green
Solyc01g079950	brown
Solyc01g034070	turquoise
Solyc01g088500	brown
Solyc01g017460	magenta
Solyc01g050020	green
Solyc01g102637	turquoise
Solyc01g100650	turquoise
Solyc00g006560	turquoise
Solyc01g087200	brown
Solyc01g090820	turquoise
Solyc01g005230	blue
Solyc01g095550	turquoise
Solyc01g060400	blue
Solyc01g091750	turquoise
Solyc01g087590	brown
Solyc00g244280	green
Solyc01g058660	green
Solyc01g005900	turquoise
Solyc01g067550	yellow
Solyc00g231680	green
Solyc03g080120	turquoise
Solyc01g080020	green
Solyc01g097540	green
Solyc02g014480	turquoise
Solyc01g088327	yellow
Solyc02g080580	brown
Solyc01g088340	yellow
Solyc01g107890	blue
Solyc01g104355	turquoise
Solyc01g014568	blue
Solyc01g102860	purple
Solyc01g079210	brown
Solyc01g096890	purple
Solyc02g071210	blue
Solyc01g086840	green
Solyc01g049914	blue
Solyc01g060180	green
Solyc01g096320	turquoise
Solyc01g049840	blue
Solyc01g100530	green
Solyc01g091170	turquoise
Solyc00g227960	red
Solyc01g094650	yellow
Solyc01g067120	green
Solyc01g104470	turquoise
Solyc01g110980	turquoise
Solyc01g101240	turquoise
Solyc01g009470	blue
Solyc02g032340	blue
Solyc01g056670	magenta
Solyc01g102980	turquoise
Solyc01g095510	turquoise
Solyc01g094250	turquoise
Solyc01g067103	blue
Solyc01g104240	green
Solyc01g080160	turquoise
Solyc01g096810	turquoise
Solyc01g095990	brown
Solyc01g067520	greenyellow
Solyc01g068210	green
Solyc01g007080	blue
Solyc01g009770	turquoise
Solyc03g094040	brown
Solyc01g021600	tan
Solyc01g066910	green
Solyc02g032400	turquoise
Solyc01g103245	brown
Solyc01g108420	turquoise
Solyc01g066700	green
Solyc01g104560	turquoise
Solyc01g073660	salmon
Solyc01g104480	green
Solyc01g080200	green
Solyc01g081030	green
Solyc01g097320	turquoise
Solyc01g005300	red
Solyc01g090200	turquoise
Solyc01g005320	blue
Solyc04g008970	brown
Solyc01g009015	blue
Solyc01g017083	blue
Solyc05g051510	brown
Solyc01g049810	black
Solyc01g009830	blue
Solyc01g087280	greenyellow
Solyc01g105100	turquoise
Solyc01g008640	green
Solyc01g050010	greenyellow
Solyc01g007230	turquoise
Solyc01g009170	turquoise
Solyc01g091120	green
Solyc01g086890	brown
Solyc01g087385	green
Solyc01g107810	turquoise
Solyc01g014960	green
Solyc01g016650	midnightblue
Solyc01g087650	turquoise
Solyc01g101250	turquoise
Solyc01g094170	red
Solyc01g108570	turquoise
Solyc01g057330	turquoise
Solyc02g071560	brown
Solyc01g094920	turquoise
Solyc01g080370	green
Solyc01g107030	turquoise
Solyc01g006640	green
Solyc01g086980	black
Solyc01g068250	yellow
Solyc01g087340	magenta
Solyc01g095580	brown
Solyc01g087450	yellow
Solyc02g030270	turquoise
Solyc01g080280	green
Solyc01g008700	green
Solyc01g086700	blue
Solyc01g101110	turquoise
Solyc01g007100	green
Solyc06g005870	brown
Solyc01g066040	green
Solyc01g081250	yellow
Solyc01g107270	brown
Solyc02g077575	blue
Solyc01g056620	turquoise
Solyc01g106700	turquoise
Solyc01g068155	red
Solyc01g104795	turquoise
Solyc01g079760	cyan
Solyc02g032050	brown
Solyc03g112995	blue
Solyc01g091900	magenta
Solyc01g111630	turquoise
Solyc02g086260	turquoise
Solyc01g099230	turquoise
Solyc01g112165	turquoise
Solyc01g065790	green
Solyc01g057430	green
Solyc02g082553	brown
Solyc01g057856	pink
Solyc01g079110	blue
Solyc02g063300	turquoise
Solyc01g095320	turquoise
Solyc01g107730	turquoise
Solyc01g100780	turquoise
Solyc01g095100	blue
Solyc01g106175	turquoise
Solyc01g100860	turquoise
Solyc00g249910	salmon
Solyc01g097970	brown
Solyc01g104520	turquoise
Solyc01g067170	blue
Solyc01g107966	blue
Solyc01g008880	blue
Solyc01g091800	turquoise
Solyc01g056360	yellow
Solyc02g070980	turquoise
Solyc02g084290	brown
Solyc01g010295	blue
Solyc01g102770	turquoise
Solyc01g096960	turquoise
Solyc02g069840	brown
Solyc02g085676	turquoise
Solyc01g080110	green
Solyc01g005330	green
Solyc01g058470	lightcyan
Solyc01g088505	brown
Solyc01g005295	green
Solyc01g096010	blue
Solyc01g111940	blue
Solyc01g014170	brown
Solyc01g057805	blue
Solyc02g087040	turquoise
Solyc01g091550	turquoise
Solyc01g080120	yellow
Solyc03g077920	brown
Solyc01g060470	blue
Solyc01g105010	turquoise
Solyc02g032330	turquoise
Solyc01g091660	turquoise
Solyc01g079180	greenyellow
Solyc01g091350	turquoise
Solyc01g090900	lightgreen
Solyc02g064760	blue
Solyc01g095880	brown
Solyc02g021240	turquoise
Solyc01g068580	pink
Solyc01g110800	turquoise
Solyc02g062760	brown
Solyc01g094085	green
Solyc01g056440	turquoise
Solyc01g090500	brown
Solyc01g081580	green
Solyc01g028935	blue
Solyc01g057360	turquoise
Solyc01g079780	green
Solyc01g110686	turquoise
Solyc01g068420	tan
Solyc01g081177	blue
Solyc01g080900	red
Solyc01g010880	blue
Solyc01g096530	brown
Solyc01g105500	brown
Solyc01g067200	blue
Solyc01g107140	turquoise
Solyc01g068370	red
Solyc01g009860	turquoise
Solyc01g100520	turquoise
Solyc01g096150	turquoise
Solyc01g066270	green
Solyc02g091460	turquoise
Solyc01g079865	yellow
Solyc01g056790	black
Solyc01g068480	pink
Solyc01g010270	blue
Solyc01g080590	brown
Solyc01g104350	brown
Solyc01g108840	turquoise
Solyc01g060340	turquoise
Solyc02g063050	brown
Solyc01g108490	turquoise
Solyc01g100900	turquoise
Solyc01g088230	turquoise
Solyc01g022740	magenta
Solyc01g094780	brown
Solyc01g106010	magenta
Solyc01g056450	blue
Solyc01g007265	blue
Solyc01g107950	turquoise
Solyc01g098260	turquoise
Solyc01g101090	turquoise
Solyc00g210860	turquoise
Solyc02g083490	brown
Solyc01g094860	turquoise
Solyc01g011025	green
Solyc01g105330	turquoise
Solyc01g087260	green
Solyc01g057850	blue
Solyc01g090030	yellow
Solyc01g087880	green
Solyc05g056060	turquoise
Solyc01g066830	blue
Solyc02g083140	turquoise
Solyc02g078900	turquoise
Solyc01g094480	turquoise
Solyc05g050400	brown
Solyc01g106430	turquoise
Solyc01g108630	turquoise
Solyc01g095900	turquoise
Solyc03g112970	blue
Solyc01g010810	turquoise
Solyc01g112180	turquoise
Solyc04g078750	turquoise
Solyc01g081500	greenyellow
Solyc01g088290	turquoise
Solyc01g088450	blue
Solyc01g080400	green
Solyc01g090370	salmon
Solyc01g087600	turquoise
Solyc01g066690	midnightblue
Solyc00g021640	blue
Solyc01g111360	green
Solyc02g021400	turquoise
Solyc02g021670	turquoise
Solyc01g110180	turquoise
Solyc02g060590	turquoise
Solyc01g073650	black
Solyc01g007770	blue
Solyc01g065910	blue
Solyc01g102285	blue
Solyc01g056830	blue
Solyc02g072440	turquoise
Solyc02g068450	turquoise
Solyc01g094810	brown
Solyc01g065540	lightgreen
Solyc01g056320	blue
Solyc01g066360	pink
Solyc01g095860	purple
Solyc01g066060	green
Solyc01g102310	greenyellow
Solyc02g082060	brown
Solyc01g103300	turquoise
Solyc02g081160	turquoise
Solyc01g008230	green
Solyc01g108640	turquoise
Solyc01g034155	magenta
Solyc01g098180	purple
Solyc01g088030	tan
Solyc01g079750	blue
Solyc02g067300	turquoise
Solyc01g086995	turquoise
Solyc01g079360	blue
Solyc02g077315	blue
Solyc01g005575	turquoise
Solyc01g097850	turquoise
Solyc01g106880	turquoise
Solyc01g068190	green
Solyc02g005360	turquoise
Solyc01g097440	salmon
Solyc01g010370	salmon
Solyc01g090680	salmon
Solyc01g073920	green
Solyc01g014690	brown
Solyc01g099050	turquoise
Solyc01g049680	green
Solyc01g091060	turquoise
Solyc01g104030	turquoise
Solyc01g097530	brown
Solyc02g085790	turquoise
Solyc01g073820	blue
Solyc01g107395	grey60
Solyc01g091010	turquoise
Solyc02g092120	purple
Solyc02g032800	turquoise
Solyc02g055440	blue
Solyc01g087080	black
Solyc00g141560	green
Solyc01g087770	yellow
Solyc01g005010	red
Solyc02g078990	green
Solyc01g067025	green
Solyc01g108580	brown
Solyc02g033110	turquoise
Solyc01g103040	brown
Solyc03g078800	turquoise
Solyc01g015010	brown
Solyc01g066525	salmon
Solyc02g070650	turquoise
Solyc01g110860	blue
Solyc01g088810	green
Solyc01g088730	green
Solyc01g088695	yellow
Solyc01g087840	turquoise
Solyc01g095800	brown
Solyc01g098665	turquoise
Solyc01g095040	turquoise
Solyc01g103410	turquoise
Solyc01g008020	green
Solyc03g043580	blue
Solyc01g080720	cyan
Solyc02g055565	turquoise
Solyc01g105620	black
Solyc01g096430	green
Solyc01g099220	turquoise
Solyc01g087750	magenta
Solyc02g067880	turquoise
Solyc01g106710	turquoise
Solyc01g094655	turquoise
Solyc02g082610	turquoise
Solyc01g099040	yellow
Solyc01g020240	blue
Solyc01g067990	green
Solyc01g056570	red
Solyc01g099880	turquoise
Solyc00g111770	green
Solyc01g067600	black
Solyc02g092020	brown
Solyc01g098670	green
Solyc01g049760	green
Solyc01g094233	green
Solyc01g108130	turquoise
Solyc04g009170	turquoise
Solyc02g030100	turquoise
Solyc01g087570	green
Solyc01g009850	brown
Solyc02g085820	red
Solyc01g096080	green
Solyc01g067700	green
Solyc02g036430	turquoise
Solyc01g109060	brown
Solyc06g072110	blue
Solyc01g081310	turquoise
Solyc01g080410	greenyellow
Solyc01g080570	brown
Solyc01g098455	turquoise
Solyc01g067400	blue
Solyc02g092710	brown
Solyc02g070530	turquoise
Solyc01g067640	blue
Solyc01g105760	turquoise
Solyc01g103090	yellow
Solyc02g005115	turquoise
Solyc01g091140	lightcyan
Solyc01g089850	turquoise
Solyc02g088167	turquoise
Solyc01g090640	brown
Solyc01g096205	brown
Solyc01g094010	yellow
Solyc03g007490	turquoise
Solyc01g059980	blue
Solyc01g058070	green
Solyc01g097020	brown
Solyc01g102370	turquoise
Solyc03g114440	turquoise
Solyc02g043910	turquoise
Solyc01g096600	turquoise
Solyc01g095490	turquoise
Solyc01g080705	green
Solyc06g054090	brown
Solyc01g056370	green
Solyc02g022830	brown
Solyc02g031850	turquoise
Solyc01g087740	green
Solyc03g059290	turquoise
Solyc01g111380	turquoise
Solyc02g093590	blue
Solyc06g060710	blue
Solyc01g109310	turquoise
Solyc01g094870	turquoise
Solyc01g065720	green
Solyc02g089440	turquoise
Solyc01g080140	yellow
Solyc01g073910	blue
Solyc02g077530	turquoise
Solyc01g035220	blue
Solyc01g098720	turquoise
Solyc01g009635	yellow
Solyc01g105600	turquoise
Solyc02g093670	turquoise
Solyc02g032830	turquoise
Solyc01g079830	blue
Solyc01g094560	turquoise
Solyc02g068390	turquoise
Solyc02g062710	turquoise
Solyc01g080870	magenta
Solyc02g030380	brown
Solyc01g079310	tan
Solyc02g067150	turquoise
Solyc01g111010	turquoise
Solyc01g020520	turquoise
Solyc01g058050	green
Solyc01g102290	turquoise
Solyc01g101130	brown
Solyc01g106120	magenta
Solyc01g094590	brown
Solyc01g096240	yellow
Solyc01g104210	turquoise
Solyc02g030360	brown
Solyc01g106130	brown
Solyc01g110130	turquoise
Solyc00g021630	brown
Solyc02g065570	turquoise
Solyc01g087950	blue
Solyc02g021770	turquoise
Solyc01g104200	turquoise
Solyc01g080030	tan
Solyc00g007090	turquoise
Solyc01g107230	turquoise
Solyc01g067750	yellow
Solyc01g008340	green
Solyc01g080990	green
Solyc01g090000	yellow
Solyc02g005340	turquoise
Solyc02g065340	turquoise
Solyc01g091520	turquoise
Solyc00g009100	blue
Solyc01g086690	brown
Solyc02g014520	turquoise
Solyc01g009530	blue
Solyc01g068340	turquoise
Solyc01g095560	turquoise
Solyc01g088610	green
Solyc01g110230	turquoise
Solyc01g012760	green
Solyc02g068550	turquoise
Solyc01g095180	turquoise
Solyc01g058740	blue
Solyc03g007550	turquoise
Solyc01g065570	green
Solyc01g100410	turquoise
Solyc01g011170	green
Solyc02g085240	turquoise
Solyc01g107370	brown
Solyc01g067930	black
Solyc01g080920	black
Solyc01g017140	blue
Solyc01g060420	blue
Solyc01g095903	salmon
Solyc01g099100	turquoise
Solyc02g049070	turquoise
Solyc01g080860	tan
Solyc01g088670	cyan
Solyc01g008405	turquoise
Solyc01g088720	turquoise
Solyc02g065410	turquoise
Solyc02g069540	green
Solyc01g094600	brown
Solyc01g103110	blue
Solyc01g090540	yellow
Solyc02g081570	turquoise
Solyc01g099800	turquoise
Solyc02g083610	blue
Solyc02g022850	blue
Solyc01g009690	yellow
Solyc01g098160	blue
Solyc01g107020	brown
Solyc01g087003	black
Solyc01g107590	turquoise
Solyc01g100420	turquoise
Solyc01g017660	red
Solyc02g030215	turquoise
Solyc01g104540	turquoise
Solyc01g110990	turquoise
Solyc01g090120	green
Solyc01g079840	green
Solyc01g111250	green
Solyc01g097940	purple
Solyc04g008200	brown
Solyc01g091655	pink
Solyc02g061820	turquoise
Solyc02g030650	turquoise
Solyc02g063100	turquoise
Solyc01g095440	turquoise
Solyc01g011095	green
Solyc01g049690	blue
Solyc02g005490	turquoise
Solyc01g096510	yellow
Solyc01g105440	turquoise
Solyc01g087565	midnightblue
Solyc01g065580	green
Solyc01g097395	black
Solyc01g102840	turquoise
Solyc01g056520	magenta
Solyc02g093890	brown
Solyc02g014270	turquoise
Solyc02g065380	turquoise
Solyc01g009560	blue
Solyc01g091705	purple
Solyc03g006370	brown
Solyc02g079080	turquoise
Solyc01g059967	green
Solyc01g079920	blue
Solyc02g071360	brown
Solyc02g061740	brown
Solyc01g103670	turquoise
Solyc03g033590	brown
Solyc01g086760	blue
Solyc01g008415	magenta
Solyc01g105450	blue
Solyc05g007690	turquoise
Solyc01g008480	brown
Solyc04g015600	brown
Solyc01g107820	turquoise
Solyc00g170200	brown
Solyc02g032360	turquoise
Solyc01g087040	green
Solyc02g070600	turquoise
Solyc01g080500	turquoise
Solyc02g067160	turquoise
Solyc01g057720	blue
Solyc01g087670	cyan
Solyc01g096760	turquoise
Solyc01g090230	tan
Solyc01g017740	blue
Solyc02g062875	turquoise
Solyc01g100890	turquoise
Solyc02g070200	blue
Solyc03g083440	turquoise
Solyc01g006670	red
Solyc01g090925	green
Solyc01g103370	blue
Solyc01g056780	pink
Solyc01g106510	green
Solyc02g082910	turquoise
[truncated: 12,463 more rows]
