# Supplementary material for: Genome-Wide Identification of the WD40 Gene Family in Tomato (Solanum lycopersicum L.)
Source: Genes (Basel). 2023 Jun 15;14(6):1273. doi: 10.3390/genes14061273 (PMC10298117; doi:10.3390/genes14061273)
Supplement: Supplementary file 1 [file genes-14-01273-s001.zip › TableS2. Metabolite content of tomato at different fruit development periods.xlsx]

## Sheet: Sheet1
Table S2. Metabolite content of tomato at different fruit development periods
Compound name	Class	10 days post anthesis (10DPA)	20 days post anthesis (20DPA)	Immature green (IMG)	Mature green (MG)	Breaker (Br)	Breaker plus 3 days (Br3)	Breaker plus 7 days (Br7)	Breaker plus 10 days (Br10)	Breaker plus 15 days (Br15)
Sucrose	Carbohydrates	1.27333e+07	11700000	9820000	8.50333e+06	7.99333e+06	3.44333e+06	2.94333e+06	3.56667e+06	2.20667e+06
Glucose	Carbohydrates	2.24667e+06	2400000	2.09333e+06	2360000	2890000	1.77667e+06	1.72667e+06	1.56667e+06	1550000
glucoronic acid	Carbohydrates	13730000	1.00233e+07	2.23333e+06	1.16233e+06	553000	6990000	14200003	2.19333e+07	32600000
Gluconic acid	Carbohydrates	524667	593333	278333	356333	341000	141336	181003	322333	432333
Citramalate	Organic acids	3.08333e+06	4.03667e+06	4.65333e+06	4060000	3.75667e+06	6.55667e+06	7.02667e+06	8.27667e+06	8.08667e+06
Malic acid	Organic acids	3.60333e+06	3.96667e+06	4.55667e+06	3860000	3.75667e+06	2.30333e+06	1.25733e+06	1.22667e+06	746000
Citric acid	Organic acids	7990000	1.06333e+07	1.01667e+07	1.08333e+07	1.01967e+07	1.29667e+07	1.68333e+07	2.05333e+07	1.37333e+07
Trigalacturonic acid	Organic acids	629.333	9	9	1209.33	1049.33	26006.7	59303	8113.33	15900
Inositol	Others	3.86333e+06	3.48667e+06	1.94667e+06	1.54667e+06	1200000	985667	858333	965000	840667
Lycoperodine	Others	1.28667e+06	1103000	1400000	1880000	4.34333e+06	13720000	24700000	30700000	26200000
