# Supplementary material for: Genome-Wide Identification of the WD40 Gene Family in Tomato (Solanum lycopersicum L.)
Source: Genes (Basel). 2023 Jun 15;14(6):1273. doi: 10.3390/genes14061273 (PMC10298117; doi:10.3390/genes14061273)
Supplement: Supplementary file 1 [file genes-14-01273-s001.zip › TableS3. List of primers used for qRT-PCR.xlsx]

## Sheet: Sheet1
Table S3. List of primers used for qRT-PCR
	Primer List
Gene id	Forward primer(5' to 3')	Reverse primer(5' to 3')
SlACT	GTCCTCTTCCAGCCATCCA	ACCACTGAGCACAATGTTACCG
Solyc01g087670	TGCTGTTGGATGTGCGGA	CAAGGCATTAACGGCGCC
Solyc02g072230	ACACAGCTGCCACAACGA	TTCTGATGGTGCTGCGCA
Solyc03g097160	CTCACCCATGGCACCCAG	GGCGAAGAGGAACAGGCA
Solyc03g120010	GGACACCACGGACCTGTG	CAAGAGGACCCAGCTGCC
Solyc03g120270	AAGAACCCGTTGCCAGCA	CTCGTAATCCGCCCCCAC
Solyc04g012170	GCTGGGACCATTGCAGGT	AGATGGTCCGCAAACGCA
Solyc05g008190	CGAACTGGCTTGGGTCGT	TCTTCACAAGGGGCGCAG
Solyc06g073650	GCTGTTAGTGGCTGGGGG	GGCCCACCATGTTCCCAA
Solyc08g006010	GCTGCTCAGTGGCTAGCA	TGAACTCGCTGCAGCCAA
Solyc11g005800	GCATTTGGCCTCTGGTGC	GAGCTCGCCGCCTACATC
Solyc12g040510	CAGCCATTGCCACTCCGA	TGGACGAAATGGCCGTGT
Solyc12g044800	CCGAATGCCGACACCTGT	CGGGTGCAGGTGTCCAAT
