# Supplementary material for: Genome-Wide Identification of the WD40 Gene Family in Tomato (Solanum lycopersicum L.)
Source: Genes (Basel). 2023 Jun 15;14(6):1273. doi: 10.3390/genes14061273 (PMC10298117; doi:10.3390/genes14061273)
Supplement: Supplementary file 1 [file genes-14-01273-s001.zip › TableS5. Basic information of WD40 genes identified in tomato.xlsx]

## Sheet: Sheet1
Table S5. Basic information of WD40 genes identified in tomato
Gene id	Chr	Length	MW (Da)	pI	Aliphaticindex	GRAVY	Subcellularlocalization
Solyc06g072830	Ch06	531	59611.4	8.42	80.66	-0.316	vacu
Solyc03g044830	Ch03	490	54940.8	7.34	75.33	-0.378	vacu
Solyc08g081640	Ch08	1464	160115	5.19	88.09	-0.067	plas
Solyc09g065700	Ch09	3587	398523	5.58	94.36	-0.12	plas
Solyc02g021360	Ch02	798	87596.3	7.84	87.12	-0.303	plas
Solyc02g078800	Ch02	903	100188	6.97	83.01	-0.515	plas
Solyc07g066410	Ch07	846	92796.1	6.26	90.87	-0.048	nucl
Solyc12g099010	Ch12	871	95548.2	7.98	94.14	-0.075	nucl
Solyc08g016801	Ch08	440	48213.5	5.82	88.91	-0.077	nucl
Solyc09g064770	Ch09	140	15897.3	9.2	85.57	-0.094	nucl
Solyc03g117370	Ch03	405	44091.1	6.05	86.69	-0.123	nucl
Solyc06g008310	Ch06	828	91258.6	6.24	86.62	-0.125	nucl
Solyc03g113850	Ch03	474	53402.4	8.65	89.03	-0.129	nucl
Solyc03g119040	Ch03	326	35793.5	7.07	87.88	-0.138	nucl
Solyc01g087670	Ch01	907	101467	8	93.21	-0.15	nucl
Solyc06g069010	Ch06	326	35952.7	6.65	87.27	-0.151	nucl
Solyc07g020870	Ch07	1110	124141	5.68	99.41	-0.155	nucl
Solyc03g097160	Ch03	871	96072.8	6.05	90.11	-0.159	nucl
Solyc01g110030	Ch01	381	41904.4	8.96	77.24	-0.177	nucl
Solyc12g040510	Ch12	329	36134.8	7.61	85.9	-0.184	nucl
Solyc04g078780	Ch04	448	49113.7	6.43	89.24	-0.188	nucl
Solyc12g088290	Ch12	820	89885.4	7.11	83.41	-0.201	nucl
Solyc07g044850	Ch07	580	65067.2	5.98	93.5	-0.211	nucl
Solyc05g026480	Ch05	606	67345.2	6.14	84.42	-0.216	nucl
Solyc05g025510	Ch05	580	64807	5.52	97.07	-0.22	nucl
Solyc01g109560	Ch01	377	41041.2	7.19	78.3	-0.225	nucl
Solyc11g005800	Ch11	448	49590.3	6.02	84.04	-0.229	nucl
Solyc09g090660	Ch09	521	56331.6	6.12	83.7	-0.236	nucl
Solyc07g032100	Ch07	1219	136921	6.57	91.48	-0.237	nucl
Solyc02g072230	Ch02	374	40684.1	6.65	76.82	-0.239	nucl
Solyc02g091790	Ch02	314	34484.8	6.36	78.76	-0.259	nucl
Solyc08g029050	Ch08	1221	134181	5.59	82.9	-0.266	nucl
Solyc11g010910	Ch11	380	41202.6	6.14	81.37	-0.267	nucl
Solyc02g083940	Ch02	332	36951.6	6.01	75.12	-0.268	nucl
Solyc04g080980	Ch04	1218	137231	6.63	90.92	-0.271	nucl
Solyc04g057940	Ch04	1482	165856	5.86	90.29	-0.286	nucl
Solyc06g073650	Ch06	540	61031.5	6.95	86.48	-0.289	nucl
Solyc01g096950	Ch01	524	57301.6	4.71	86.3	-0.289	nucl
Solyc04g009360	Ch04	436	48427	8.16	83.74	-0.296	nucl
Solyc12g043000	Ch12	925	104536	4.95	87.25	-0.298	nucl
Solyc02g078000	Ch02	686	75553.1	6.17	77.62	-0.308	nucl
Solyc08g076030	Ch08	1135	124600	6.76	76.75	-0.312	nucl
Solyc12g049100	Ch12	353	38964.9	6.32	77.82	-0.315	nucl
Solyc07g063120	Ch07	830	92584.8	5.71	81.39	-0.323	nucl
Solyc12g013940	Ch12	407	45413.3	6.24	79.73	-0.331	nucl
Solyc07g008040	Ch07	1134	124820	6.49	76.23	-0.334	nucl
Solyc09g075000	Ch09	385	42510.3	4.85	73.43	-0.334	nucl
Solyc06g052070	Ch06	701	78046.8	5.81	81.95	-0.338	nucl
Solyc09g091020	Ch09	776	85139.1	6.9	77.85	-0.339	nucl
Solyc03g120010	Ch03	356	38592.1	5.42	75.31	-0.34	nucl
Solyc03g082870	Ch03	764	84206.1	6.66	78.39	-0.343	nucl
Solyc03g117360	Ch03	1151	126864	6.55	79.81	-0.345	nucl
Solyc03g059100	Ch03	258	28497.6	8.87	75.19	-0.35	nucl
Solyc02g086470	Ch02	514	56877.4	8.77	76.25	-0.354	nucl
Solyc09g074400	Ch09	351	39098.3	4.59	73.82	-0.355	nucl
Solyc12g088620	Ch12	503	55991.3	5.95	82.35	-0.36	nucl
Solyc08g006910	Ch08	399	43872.6	8.76	77.67	-0.362	nucl
Solyc11g072050	Ch11	555	62750.6	8.45	83.46	-0.363	nucl
Solyc06g064830	Ch06	514	58173.3	6.53	82.47	-0.365	nucl
Solyc06g065700	Ch06	685	75898.6	6.38	78.98	-0.375	nucl
Solyc10g086070	Ch10	555	59688.6	7.28	68.31	-0.376	nucl
Solyc03g026350	Ch03	431	47314.1	7.53	70.26	-0.379	nucl
Solyc11g067200	Ch11	1074	117367	6.22	75.37	-0.382	nucl
Solyc03g079920	Ch03	787	85229.7	6.7	76.73	-0.385	nucl
Solyc07g039200	Ch07	462	50435.5	5.32	77.47	-0.391	nucl
Solyc12g088980	Ch12	406	45080	8.34	73.65	-0.393	nucl
Solyc09g007670	Ch09	551	59261.9	7.28	69.69	-0.397	nucl
Solyc12g088340	Ch12	453	49991.2	8.82	77.09	-0.412	nucl
Solyc12g098690	Ch12	440	50039.1	5.19	74.66	-0.43	nucl
Solyc04g072890	Ch04	450	50721.8	5.32	75	-0.433	nucl
Solyc10g011690	Ch10	1019	113640	6.33	76.94	-0.438	nucl
Solyc07g066140	Ch07	470	53120.8	4.65	72.32	-0.44	nucl
Solyc04g076020	Ch04	761	83659	6.17	77.69	-0.442	nucl
Solyc12g088570	Ch12	262	28894.4	5.65	74.39	-0.442	nucl
Solyc08g008490	Ch08	733	81866.2	5.96	70.7	-0.442	nucl
Solyc10g047000	Ch10	350	38557.5	8.61	65.74	-0.445	nucl
Solyc05g014460	Ch05	340	37849.6	8	72.82	-0.447	nucl
Solyc06g008880	Ch06	487	55328.1	6.78	74.85	-0.454	nucl
Solyc08g082900	Ch08	728	81120.5	7.94	73.71	-0.454	nucl
Solyc12g005950	Ch12	677	76479.5	6.64	79.29	-0.456	nucl
Solyc08g005420	Ch08	448	50066.5	9.16	78.35	-0.456	nucl
Solyc12g044800	Ch12	516	57318.2	5.66	73.55	-0.456	nucl
Solyc02g079110	Ch02	442	49258.1	4.55	63.55	-0.464	nucl
Solyc12g013840	Ch12	870	97166.3	6.11	74.61	-0.472	nucl
Solyc11g011980	Ch11	672	75647.5	7.98	78.17	-0.474	nucl
Solyc03g121580	Ch03	460	50833.5	5.14	75	-0.474	nucl
Solyc03g114690	Ch03	872	96558.9	5.47	77.74	-0.475	nucl
Solyc12g088630	Ch12	492	54810.5	5.85	75.69	-0.478	nucl
Solyc02g090150	Ch02	452	50088.3	8.85	72.9	-0.48	nucl
Solyc08g077620	Ch08	156	17726.1	5.47	73.08	-0.484	nucl
Solyc01g094480	Ch01	482	53499.8	9.13	69.81	-0.488	nucl
Solyc06g043150	Ch06	340	36842.4	9.41	65.62	-0.495	nucl
Solyc08g081990	Ch08	1052	117529	6.1	76.47	-0.505	nucl
Solyc11g005710	Ch11	659	73660.4	6.09	69.91	-0.51	nucl
Solyc06g083460	Ch06	776	84399.3	6.31	67.78	-0.517	nucl
Solyc10g005730	Ch10	446	50438.9	5.12	68.63	-0.539	nucl
Solyc12g088540	Ch12	480	53637.4	6.58	74.77	-0.545	nucl
Solyc12g056490	Ch12	481	53132.5	9.24	70.5	-0.549	nucl
Solyc05g014420	Ch05	118	12979.5	7.97	67.71	-0.549	nucl
Solyc01g103720	Ch01	570	65253.5	8.5	77.79	-0.558	nucl
Solyc01g104510	Ch01	424	48316.9	4.73	77.92	-0.559	nucl
Solyc10g006890	Ch10	846	93725.5	6.2	74.03	-0.559	nucl
Solyc03g096870	Ch03	453	50107	8.11	73.27	-0.573	nucl
Solyc09g061290	Ch09	762	83663.7	6.57	66.08	-0.577	nucl
Solyc01g079510	Ch01	1667	185651	6.72	71.54	-0.603	nucl
Solyc06g071560	Ch06	494	56650.4	6.1	68.89	-0.634	nucl
Solyc10g086430	Ch10	918	101467	6.31	65.6	-0.664	nucl
Solyc12g042200	Ch12	581	65533.4	9.52	76.02	-0.673	nucl
Solyc07g063330	Ch07	870	96412.2	5.97	70.66	-0.677	nucl
Solyc07g053660	Ch07	452	51878.8	9.75	69	-0.685	nucl
Solyc06g065640	Ch06	896	98161.8	6.55	65.98	-0.692	nucl
Solyc06g008110	Ch06	628	69060.1	5.36	67.56	-0.704	nucl
Solyc09g010720	Ch09	937	104435	9.01	68.34	-0.718	nucl
Solyc02g078970	Ch02	570	65050.3	6.34	63.81	-0.728	nucl
Solyc02g069770	Ch02	516	58078.6	6.06	67.46	-0.784	nucl
Solyc04g078320	Ch04	592	67314.4	5.58	70.15	-0.785	nucl
Solyc08g067040	Ch08	764	84537	8.63	52.85	-0.805	nucl
Solyc01g099400	Ch01	317	34622.4	9.22	81.2	-0.087	mito
Solyc03g081210	Ch03	342	38477.6	5.36	85.61	-0.204	mito
Solyc11g017070	Ch11	326	35850.6	6.87	80.77	-0.327	mito
Solyc05g025630	Ch05	463	51557.9	5.13	79.55	-0.386	mito
Solyc07g025140	Ch07	463	51088.6	9.13	80.56	-0.39	mito
Solyc01g109120	Ch01	465	51352.6	8.93	75.66	-0.472	mito
Solyc01g080690	Ch01	469	53240.9	8.95	72.92	-0.519	mito
Solyc05g018780	Ch05	379	42296.3	5.16	71.77	-0.549	mito
Solyc12g038527	Ch12	162	18272	9.95	76.98	-0.383	extr
Solyc03g095210	Ch03	460	51949.6	8.71	78.43	-0.528	E.R.
Solyc11g005030	Ch11	859	95343.6	5.26	94.56	0.055	cyto
Solyc09g013160	Ch09	925	99795	7.94	84.67	-0.031	cyto
Solyc12g009030	Ch12	323	34818	5.5	81.83	-0.056	cyto
Solyc07g041080	Ch07	323	34843.2	5.85	86.63	-0.064	cyto
Solyc08g082100	Ch08	325	35883.4	4.62	86.65	-0.086	cyto
Solyc03g119090	Ch03	609	66120.1	6.37	90.07	-0.097	cyto
Solyc08g023590	Ch08	386	41208.2	6.42	82.07	-0.102	cyto
Solyc12g035360	Ch12	334	36837.6	5.8	80.87	-0.136	cyto
Solyc05g012320	Ch05	266	29888.1	5.83	91.2	-0.14	cyto
Solyc01g109350	Ch01	757	83124.8	5.58	95.15	-0.142	cyto
Solyc12g006317	Ch12	200	22326.7	7.61	97.4	-0.145	cyto
Solyc11g007780	Ch11	384	42667.5	5.46	82.45	-0.161	cyto
Solyc01g068250	Ch01	416	45768.4	9.01	83.82	-0.175	cyto
Solyc01g111030	Ch01	473	52035.1	5.61	88.41	-0.177	cyto
Solyc03g062940	Ch03	316	35441.9	5.49	78.01	-0.178	cyto
Solyc04g077680	Ch04	809	88520.7	6.41	85.54	-0.194	cyto
Solyc03g111740	Ch03	385	41965.2	6.3	83.84	-0.204	cyto
Solyc11g005550	Ch11	299	33100.4	6.85	84.98	-0.211	cyto
Solyc05g012300	Ch05	219	24603.8	5.55	83.2	-0.221	cyto
Solyc09g010620	Ch09	163	18644.4	8.67	81.84	-0.222	cyto
Solyc05g006340	Ch05	415	45658.9	8.77	85.25	-0.228	cyto
Solyc08g006010	Ch08	419	46832.4	8.85	83.03	-0.237	cyto
Solyc03g111780	Ch03	401	45073.2	8.2	88.93	-0.249	cyto
Solyc03g120260	Ch03	303	34559.2	5.34	87.16	-0.279	cyto
Solyc03g097340	Ch03	342	38344.1	4.84	85.29	-0.279	cyto
Solyc06g066730	Ch06	916	103542	4.91	85.03	-0.285	cyto
Solyc03g112530	Ch03	485	53560	8	82.21	-0.293	cyto
Solyc02g038750	Ch02	354	38653.2	4.8	90.34	-0.31	cyto
Solyc11g072540	Ch11	410	46271	8.49	86.71	-0.332	cyto
Solyc03g059310	Ch03	315	35302.7	5.99	77.68	-0.334	cyto
Solyc04g005330	Ch04	493	53714	4.53	82.54	-0.361	cyto
Solyc04g016510	Ch04	580	64022.5	5.33	84.97	-0.364	cyto
Solyc09g009410	Ch09	348	39465.3	4.82	83.22	-0.364	cyto
Solyc07g066060	Ch07	313	34885.3	6.49	78.85	-0.365	cyto
Solyc05g012720	Ch05	278	30954.5	5.36	76.15	-0.368	cyto
Solyc11g005190	Ch11	360	40252.8	6.27	71.14	-0.374	cyto
Solyc11g067090	Ch11	622	70038.9	6.62	81.14	-0.385	cyto
Solyc09g064320	Ch09	240	26973.6	5.82	81.17	-0.39	cyto
Solyc09g098330	Ch09	440	49857.7	4.99	75.52	-0.436	cyto
Solyc10g080180	Ch10	499	55543.5	6	84.17	-0.463	cyto
Solyc01g111590	Ch01	429	48487.9	4.76	76.06	-0.478	cyto
Solyc05g008190	Ch05	527	59103.3	9.53	76.26	-0.522	cyto
Solyc01g107160	Ch01	340	37747.2	8.32	67.65	-0.524	cyto
Solyc01g111860	Ch01	563	63042.7	4.32	65.61	-0.668	cyto
Solyc09g018530	Ch09	103	11867.5	5.21	97.38	-0.068	cysk
Solyc03g120900	Ch03	301	32463.4	5.18	82.92	-0.125	cysk
Solyc12g044320	Ch12	453	49932.6	8.42	80.88	-0.256	cysk
Solyc07g008860	Ch07	397	42691.6	4.28	74.66	-0.287	cysk
Solyc04g082470	Ch04	347	39280.9	4.78	83.75	-0.454	cysk
Solyc09g018520	Ch09	131	14740.4	7.75	117.25	0.738	chlo
Solyc03g120080	Ch03	666	73537.9	6.29	94.32	-0.057	chlo
Solyc03g093490	Ch03	316	35735.7	5.11	85.44	-0.077	chlo
Solyc06g008700	Ch06	434	47207.6	5.59	89.63	-0.081	chlo
Solyc02g030080	Ch02	671	72925.8	8.28	87.36	-0.123	chlo
Solyc07g064090	Ch07	372	41865.8	6.46	86.1	-0.124	chlo
Solyc08g016808	Ch08	344	37576.4	5.52	78.81	-0.126	chlo
Solyc01g091310	Ch01	441	47825	9.07	88.71	-0.168	chlo
Solyc09g065290	Ch09	315	34844.5	8.66	81.94	-0.173	chlo
Solyc03g119650	Ch03	1215	134272	5.92	88.36	-0.178	chlo
Solyc02g078830	Ch02	348	37952.1	8.14	82.67	-0.185	chlo
Solyc05g006470	Ch05	375	41999.6	7.93	78.48	-0.197	chlo
Solyc04g012170	Ch04	1516	169624	6.27	87.58	-0.228	chlo
Solyc01g100050	Ch01	1132	124677	6.68	83.77	-0.234	chlo
Solyc02g087300	Ch02	302	32461.3	5.84	76.19	-0.244	chlo
Solyc05g053130	Ch05	728	79393.8	6.88	82.43	-0.249	chlo
Solyc04g005020	Ch04	429	47703.4	8.98	85.87	-0.254	chlo
Solyc03g116750	Ch03	1132	124318	6.57	81.87	-0.261	chlo
Solyc07g066130	Ch07	645	72763.3	6.27	80.05	-0.284	chlo
Solyc03g120270	Ch03	917	103610	4.85	85.23	-0.286	chlo
Solyc02g088780	Ch02	444	49038.5	5.98	83	-0.286	chlo
Solyc01g098090	Ch01	739	80260.6	6.59	81.39	-0.296	chlo
Solyc05g010470	Ch05	480	53768.1	9.47	87.04	-0.309	chlo
Solyc10g039190	Ch10	950	105080	6.46	87.97	-0.31	chlo
Solyc01g066740	Ch01	1326	149086	6.77	88.87	-0.322	chlo
Solyc01g060050	Ch01	491	53956.1	9.05	74.68	-0.331	chlo
Solyc04g008720	Ch04	810	88992.8	6.93	85.57	-0.342	chlo
Solyc08g080080	Ch08	483	53156.7	9.19	75.07	-0.389	chlo
Solyc04g079700	Ch04	444	49061.6	8.44	76.55	-0.396	chlo
Solyc05g014090	Ch05	397	44196.3	5.3	77.83	-0.468	chlo
Solyc09g031610	Ch09	621	70150.2	9.08	80.5	-0.482	chlo
