# Supplementary material for: Genome-Wide Identification of the WD40 Gene Family in Tomato (Solanum lycopersicum L.)
Source: Genes (Basel). 2023 Jun 15;14(6):1273. doi: 10.3390/genes14061273 (PMC10298117; doi:10.3390/genes14061273)
Supplement: Supplementary file 1 [file genes-14-01273-s001.zip › TableS6. Sequences of the 10 predicted motifs of the tomato WD40 protein.xlsx]

## Sheet: Sheet1
Table S6. Sequences of the 10 predicted motifs of the tomato WD40 protein
Pattern	Best possible match	Width
motif 1	PDGNLLASGSDDGTVRIWDLR	21
motif 2	LASASDDKTVKLW	13
motif 3	LKGHTGEVNAVAWSP	15
motif 4	TGSDDGKVRIW	11
motif 5	JASAGDDGSVRVWDV	15
motif 6	TLEGHTGPVTSVAFS	15
motif 7	LASGSADKSIRVWDV	15
motif 8	RTJXAHSGSVTSVAFSPDGK	20
motif 9	AVPCFALSKNDSYVMSASGGKISLFNMMTFKTMTTFMPPPPAATFLAFHP	50
motif 10	FFFNMKYFEEKVHNGEWDEVEKYLSGFTKVDDNRYSMKIFFEIRKQKYLE	50
