# Supplementary material for: Genome-Wide Identification of the WD40 Gene Family in Tomato (Solanum lycopersicum L.)
Source: Genes (Basel). 2023 Jun 15;14(6):1273. doi: 10.3390/genes14061273 (PMC10298117; doi:10.3390/genes14061273)
Supplement: Supplementary file 1 [file genes-14-01273-s001.zip › TableS7. Co-linear relationships and KAKS of WD40 genes in tomato, Arabidopsis and solanaceae species (pepper, potato, tobacco, eggplant).xlsx]

## Sheet: Sheet1
Table S7. Co-linear relationships and Ka/Ks of WD40 genes in tomato, Arabidopsis and solanaceae species (pepper, potato, tobacco, eggplant).
Duplication type	Seq_1	Seq_2	Ka	Ks	Ka_Ks
SD	Solyc03g117360	Solyc03g117370	0.100662	0.305774	0.329204
SD	Solyc03g120260	Solyc03g120270	0.241286	2.24581	0.107438
SD	Solyc05g014420	Solyc05g014460	0.0471996	0.0651753	0.724195
SD	Solyc07g066130	Solyc07g066140	0.294803	0.599712	0.491575
SD	Solyc12g088540	Solyc12g088570	0.0563504	0.0953945	0.590709
SD	Solyc12g088620	Solyc12g088630	0.14866	0.479293	0.310165
WGD	Solyc02g090150	Solyc03g044830	0.194893	1.64868	0.118212
WGD	Solyc01g109120	Solyc04g079700	0.329513	3.62785	0.0908288
WGD	Solyc02g090150	Solyc04g079700	0.329991	3.47	0.0950983
WGD	Solyc03g113850	Solyc05g006340	0.338352	3.62725	0.0932807
WGD	Solyc03g082870	Solyc06g052070	0.194787	0.901027	0.216184
WGD	Solyc03g120260	Solyc06g066730	0.233494	2.61174	0.0894016
WGD	Solyc03g096870	Solyc06g072830	0.0517986	0.623325	0.0831004
WGD	Solyc03g116750	Solyc07g008040	0.143644	3.27905	0.0438067
WGD	Solyc03g096870	Solyc08g005420	0.195991	3.94471	0.0496846
WGD	Solyc03g082870	Solyc08g082900	0.446955	2.84904	0.156879
WGD	Solyc08g008490	Solyc08g082900	0.172284	0.720973	0.238961
WGD	Solyc06g083460	Solyc09g061290	0.050461	0.674782	0.0747812
WGD	Solyc07g066130	Solyc10g005730	0.260501	0.852829	0.305455
WGD	Solyc07g063330	Solyc10g006890	0.173872	0.778261	0.223411
WGD	Solyc08g081990	Solyc10g011690	0.475746	3.07395	0.154767
WGD	Solyc09g007670	Solyc10g086070	0.0872354	0.713229	0.12231
WGD	Solyc09g010720	Solyc10g086430	0.215718	1.43832	0.14998
WGD	Solyc07g041080	Solyc12g009030	0.0862564	0.717215	0.120266
WGD	Solyc07g063120	Solyc12g013840	0.131744	0.760219	0.173297
WGD	Solyc06g066730	Solyc12g043000	0.0441683	0.650727	0.0678753
WGD	Solyc08g080080	Solyc12g056490	0.0966328	0.928801	0.10404
WGD	Solyc04g077680	Solyc12g088290	0.151731	0.772598	0.19639
WGD	Solyc04g079700	Solyc12g088980	0.160765	4.55957	0.0352589
WGD	Solyc09g098330	Solyc12g098690	0.12266	0.73362	0.167199
WGD	Solyc09g065700	AT1G03060	0.163627	3.22829	0.0506853
WGD	Solyc09g090660	AT1G04510	0.158802	3.21699	0.0493637
WGD	Solyc02g078800	AT1G11160	0.525066	2.73409	0.192044
WGD	Solyc03g120080	AT1G15440	0.15394	3.43034	0.044876
WGD	Solyc03g120010	AT1G15470	0.169314	2.74419	0.0616991
WGD	Solyc03g119040	AT1G18080	0.111222	5.35209	0.020781
WGD	Solyc06g069010	AT1G18080	0.122495	4.56892	0.0268105
WGD	Solyc03g113850	AT1G24130	0.365955	3.11817	0.117362
WGD	Solyc04g005020	AT1G24130	0.274262	2.32844	0.117788
WGD	Solyc05g006340	AT1G24130	0.345986	2.46628	0.140286
WGD	Solyc04g072890	AT1G36070	0.215082	3.77441	0.0569842
WGD	Solyc04g079700	AT1G47610	0.26532	3.42658	0.07743
WGD	Solyc06g069010	AT1G48630	0.134856	4.50817	0.0299136
WGD	Solyc03g119650	AT1G49040	0.145212	2.61018	0.0556328
WGD	Solyc01g109120	AT1G49450	0.302323	3.50235	0.0863199
WGD	Solyc01g107160	AT1G49910	0.0870654	4.38051	0.0198756
WGD	Solyc07g066140	AT1G55680	0.265418	3.09937	0.0856361
WGD	Solyc10g005730	AT1G55680	0.143375	3.29445	0.0435203
WGD	Solyc02g078800	AT1G61210	0.585231	2.44325	0.23953
WGD	Solyc08g082100	AT1G64350	0.226789	3.40935	0.0665196
WGD	Solyc05g012720	AT1G69400	0.422889	3.12528	0.135312
WGD	Solyc04g072890	AT1G78070	0.213187	3.79546	0.056169
WGD	Solyc03g120260	AT1G79990	0.235271	3.52189	0.0668024
WGD	Solyc06g066730	AT1G79990	0.0858105	2.78539	0.0308073
WGD	Solyc12g043000	AT1G79990	0.0804467	2.57592	0.0312302
WGD	Solyc01g110030	AT2G16405	0.154027	2.00577	0.0767921
WGD	Solyc01g111590	AT2G16780	0.216599	3.81306	0.0568046
WGD	Solyc03g121580	AT2G19520	0.119029	3.37931	0.035223
WGD	Solyc06g008110	AT2G20330	0.181878	3.74149	0.048611
WGD	Solyc04g080980	AT2G21390	0.0960839	4.58841	0.0209406
WGD	Solyc09g090660	AT2G33340	0.156492	2.91293	0.0537231
WGD	Solyc04g016510	AT2G41500	0.236003	3.77272	0.0625552
WGD	Solyc08g081990	AT2G46340	0.494962	2.95253	0.16764
WGD	Solyc10g011690	AT2G46340	0.466174	3.14794	0.148089
WGD	Solyc09g075000	AT2G47790	0.25651	3.57023	0.0718469
WGD	Solyc02g087300	AT3G01340	0.113236	3.57407	0.0316828
WGD	Solyc07g063330	AT3G15470	0.264905	3.62884	0.0729997
WGD	Solyc10g006890	AT3G15470	0.276789	3.82728	0.0723202
WGD	Solyc01g100050	AT3G16830	0.162302	3.91764	0.0414286
WGD	Solyc03g119090	AT3G18060	0.146062	3.86444	0.0377965
WGD	Solyc03g119040	AT3G18130	0.130259	5.02909	0.0259011
WGD	Solyc06g069010	AT3G18130	0.135311	4.56765	0.0296237
WGD	Solyc12g040510	AT3G18130	0.14365	4.41038	0.0325709
WGD	Solyc01g109350	AT3G18860	0.188318	2.82298	0.0667089
WGD	Solyc01g109120	AT3G18950	0.318694	3.37214	0.0945078
WGD	Solyc01g107160	AT3G19590	0.0825333	4.18353	0.0197282
WGD	Solyc02g086470	AT3G27640	0.33552	3.46713	0.0967718
WGD	Solyc11g067200	AT3G44530	0.235024	2.69562	0.0871875
WGD	Solyc11g067090	AT3G44600	0.0872953	3.19657	0.027309
WGD	Solyc02g091790	AT3G49660	0.173562	3.71378	0.0467345
WGD	Solyc02g090150	AT3G50390	0.35429	3.28606	0.107816
WGD	Solyc11g007780	AT3G52190	0.306752	2.7308	0.112331
WGD	Solyc09g007670	AT3G53390	0.152609	4.31328	0.0353811
WGD	Solyc10g086070	AT3G53390	0.160867	4.27049	0.0376695
WGD	Solyc09g065290	AT4G02730	0.208306	3.88299	0.0536458
WGD	Solyc04g077680	AT4G07410	0.260229	3.53696	0.0735742
WGD	Solyc08g081990	AT4G11110	0.427745	2.90614	0.147186
WGD	Solyc08g081640	AT4G11270	0.387238	2.70866	0.142963
WGD	Solyc08g080080	AT4G11920	0.169179	4.08344	0.0414304
WGD	Solyc12g056490	AT4G11920	0.188154	3.90314	0.048206
WGD	Solyc02g069770	AT4G21130	0.332006	3.4726	0.0956071
WGD	Solyc02g079110	AT4G21520	0.214854	4.18328	0.0513602
WGD	Solyc08g080080	AT4G22910	0.156641	2.72068	0.0575744
WGD	Solyc03g026350	AT4G25440	0.223729	3.74211	0.0597869
WGD	Solyc07g053660	AT4G28450	0.133226	4.63303	0.0287557
WGD	Solyc03g121580	AT4G29730	0.159267	4.15081	0.0383701
WGD	Solyc12g009030	AT4G29830	0.210994	2.13994	0.0985983
WGD	Solyc01g109120	AT4G34380	0.369057	3.09201	0.119358
WGD	Solyc01g109560	AT4G34460	0.107965	2.78972	0.038701
WGD	Solyc01g111590	AT4G35050	0.218352	3.79213	0.0575803
WGD	Solyc09g010720	AT5G02430	0.382951	3.27746	0.116844
WGD	Solyc03g093490	AT5G07590	0.114027	4.57748	0.0249105
WGD	Solyc03g097160	AT5G16750	0.215885	3.86196	0.0559004
WGD	Solyc06g073650	AT5G21040	0.277051	2.43909	0.113588
WGD	Solyc04g008720	AT5G23430	0.314972	2.41167	0.130603
WGD	Solyc03g081210	AT5G24520	0.220418	4.4084	0.0499994
WGD	Solyc06g065700	AT5G25150	0.164444	3.75944	0.0437417
WGD	Solyc08g008490	AT5G42010	0.487463	2.81892	0.172925
WGD	Solyc08g082900	AT5G42010	0.478333	2.84331	0.168231
WGD	Solyc02g072230	AT5G45760	0.255396	3.65121	0.0699485
WGD	Solyc03g026350	AT5G51980	0.239717	3.77392	0.0635193
WGD	Solyc03g082870	AT5G53500	0.409811	3.13624	0.130669
WGD	Solyc06g052070	AT5G53500	0.432594	3.12763	0.138314
WGD	Solyc07g063330	AT5G54200	0.273995	3.23231	0.0847677
WGD	Solyc10g006890	AT5G54200	0.261158	3.5721	0.0731106
WGD	Solyc07g066060	AT5G56130	0.0725474	4.98208	0.0145617
WGD	Solyc04g078320	AT5G67320	0.214939	4.03019	0.0533321
WGD	Solyc12g088540	AT5G67320	0.239225	3.89599	0.0614028
WGD	Solyc03g082870	CaDEM01G00620	0.485885	2.63727	0.184238
WGD	Solyc08g008490	CaDEM01G00620	0.179996	0.8218	0.219026
WGD	Solyc08g082900	CaDEM01G00620	0.0674906	0.265691	0.254019
WGD	Solyc08g082100	CaDEM01G01620	0.0429303	0.229564	0.187008
WGD	Solyc08g081990	CaDEM01G01760	0.0561474	0.177525	0.316278
WGD	Solyc10g011690	CaDEM01G01760	0.492205	3.02069	0.162945
WGD	Solyc08g081640	CaDEM01G02010	0.0593443	0.182804	0.324634
WGD	Solyc08g080080	CaDEM01G04040	0.0467437	0.40691	0.114875
WGD	Solyc12g056490	CaDEM01G04040	0.108699	0.843216	0.12891
WGD	Solyc08g076030	CaDEM01G09880	0.0176015	0.168735	0.104314
WGD	Solyc08g006010	CaDEM01G12650	0.224432	0.840316	0.26708
WGD	Solyc01g091310	CaDEM01G14960	0.0374152	0.254868	0.146803
WGD	Solyc06g064830	CaDEM01G27020	0.00547134	0.170011	0.0321822
WGD	Solyc01g087670	CaDEM01G28920	0.0431673	0.236115	0.182823
WGD	Solyc01g079510	CaDEM01G31870	0.0558592	0.195744	0.285368
WGD	Solyc08g006010	CaDEM01G45790	0.0661631	0.1718	0.385116
WGD	Solyc08g005420	CaDEM01G47560	0.0876537	0.306318	0.286153
WGD	Solyc08g005420	CaDEM01G47670	0.0927541	0.284757	0.325731
WGD	Solyc08g008490	CaDEM01G49920	0.0742036	0.394109	0.188282
WGD	Solyc08g082900	CaDEM01G49920	0.204503	0.810474	0.252325
WGD	Solyc02g069770	CaDEM02G13080	0.0497082	0.247516	0.200829
WGD	Solyc02g072230	CaDEM02G16190	0.0585582	0.190059	0.308105
WGD	Solyc02g078000	CaDEM02G18520	0.157721	0.229634	0.686835
WGD	Solyc02g078800	CaDEM02G19510	0.0804746	0.188556	0.426795
WGD	Solyc02g078830	CaDEM02G19540	0.0384043	0.212411	0.180802
WGD	Solyc02g078970	CaDEM02G19710	0.0197475	0.275099	0.0717832
WGD	Solyc02g079110	CaDEM02G20040	0.0395683	0.235535	0.167994
WGD	Solyc02g083940	CaDEM02G24970	0.107557	0.384468	0.279756
WGD	Solyc02g088780	CaDEM02G31510	0.0492363	0.245275	0.200739
WGD	Solyc02g087300	CaDEM02G32990	0.0166856	0.202884	0.082242
WGD	Solyc09g098330	CaDEM03G00340	0.0335628	0.233925	0.143477
WGD	Solyc12g098690	CaDEM03G00340	0.123386	0.84815	0.145476
WGD	Solyc09g091020	CaDEM03G04660	0.0590556	0.238678	0.247427
WGD	Solyc09g090660	CaDEM03G05860	0.0313081	0.203486	0.153858
WGD	Solyc09g075000	CaDEM03G11170	0.0558757	0.273238	0.204495
WGD	Solyc03g095210	CaDEM03G21970	0.211935	0.488616	0.433746
WGD	Solyc03g093490	CaDEM03G22580	0.0366005	0.26945	0.135834
WGD	Solyc03g026350	CaDEM03G25030	0.0316171	0.263456	0.120009
WGD	Solyc03g082870	CaDEM03G29200	0.0720253	0.253904	0.283671
WGD	Solyc06g052070	CaDEM03G29200	0.17376	0.831524	0.208966
WGD	Solyc08g082900	CaDEM03G29200	0.4357	2.98974	0.145732
WGD	Solyc03g096870	CaDEM03G30440	0.0626621	0.421624	0.148621
WGD	Solyc08g005420	CaDEM03G30440	0.260179	3.35755	0.0774906
WGD	Solyc03g097160	CaDEM03G30750	0.0725707	0.326018	0.222598
WGD	Solyc03g111740	CaDEM03G34660	0.0365193	0.274498	0.13304
WGD	Solyc03g111780	CaDEM03G34700	0.108338	0.357469	0.30307
WGD	Solyc03g112530	CaDEM03G35540	0.0163531	0.281385	0.0581165
WGD	Solyc03g113850	CaDEM03G37100	0.0620114	0.352034	0.176152
WGD	Solyc05g006340	CaDEM03G37100	0.324176	3.56265	0.0909929
WGD	Solyc03g116750	CaDEM03G40420	0.021434	0.237661	0.090187
WGD	Solyc07g008040	CaDEM03G40420	0.148915	3.61997	0.041137
WGD	Solyc03g117360	CaDEM03G41020	0.011406	0.210311	0.054234
WGD	Solyc12g042200	CaDEM03G42100	0.215368	0.966489	0.222836
WGD	Solyc03g119040	CaDEM03G42730	0.0178536	1.52349	0.0117188
WGD	Solyc12g040510	CaDEM03G42730	0.0427408	1.72666	0.0247534
WGD	Solyc03g119090	CaDEM03G42800	0.0259418	0.314855	0.0823928
WGD	Solyc03g119650	CaDEM03G43430	0.0474589	0.219506	0.216208
WGD	Solyc03g120010	CaDEM03G43820	0.0135722	0.169117	0.0802536
WGD	Solyc03g120080	CaDEM03G43920	0.0621022	0.310495	0.200011
WGD	Solyc03g120260	CaDEM03G44090	0.0726859	0.207731	0.349904
WGD	Solyc06g066730	CaDEM03G44090	0.215424	3.47456	0.0620005
WGD	Solyc03g120900	CaDEM03G44670	0.0328282	0.222761	0.147369
WGD	Solyc12g044800	CaDEM03G45170	0.0397414	0.78542	0.0505989
WGD	Solyc03g121580	CaDEM03G45350	0.0645528	0.146917	0.439382
WGD	Solyc11g017070	CaDEM04G11840	0.0294799	0.281059	0.104889
WGD	Solyc04g057940	CaDEM04G12780	0.0444016	0.286131	0.155179
WGD	Solyc04g072890	CaDEM04G18170	0.0610457	0.206052	0.296263
WGD	Solyc04g076020	CaDEM04G19970	0.0408317	0.223868	0.182392
WGD	Solyc04g077680	CaDEM04G22280	0.0637926	0.310542	0.205423
WGD	Solyc12g088290	CaDEM04G22280	0.152392	0.830434	0.183509
WGD	Solyc04g078320	CaDEM04G22890	0.0216248	0.232895	0.0928522
WGD	Solyc12g088540	CaDEM04G22890	0.155079	0.758873	0.204354
WGD	Solyc04g078780	CaDEM04G23390	0.0744832	0.353585	0.210651
WGD	Solyc04g080980	CaDEM04G25760	0.042419	0.288138	0.147218
WGD	Solyc04g016510	CaDEM05G00680	0.0274814	0.217379	0.126422
WGD	Solyc04g012170	CaDEM05G02480	0.0234406	0.229	0.102361
WGD	Solyc04g009360	CaDEM05G05630	0.0769785	0.307891	0.250019
WGD	Solyc04g008720	CaDEM05G07330	0.0822783	0.242531	0.339249
WGD	Solyc05g053130	CaDEM05G22470	0.0548	0.210725	0.260055
WGD	Solyc06g008880	CaDEM06G00800	0.0376668	0.3654	0.103084
WGD	Solyc06g008310	CaDEM06G01620	0.0361011	0.245721	0.146919
WGD	Solyc06g008110	CaDEM06G01850	0.043876	0.414353	0.10589
WGD	Solyc03g082870	CaDEM06G12270	0.228979	1.02739	0.222875
WGD	Solyc06g052070	CaDEM06G12270	0.0748114	0.270784	0.276278
WGD	Solyc06g065700	CaDEM06G18140	0.0447738	0.281911	0.158822
WGD	Solyc06g065640	CaDEM06G18480	0.174887	0.335289	0.521599
WGD	Solyc12g044800	CaDEM06G20870	0.079185	0.781569	0.101315
WGD	Solyc03g120260	CaDEM06G21950	0.248924	3.41377	0.0729175
WGD	Solyc06g066730	CaDEM06G21950	0.0293469	0.288586	0.101692
WGD	Solyc12g043000	CaDEM06G21950	0.0473565	0.680473	0.0695934
WGD	Solyc03g119040	CaDEM06G23420	0.091261	4.55427	0.0200385
WGD	Solyc06g069010	CaDEM06G23420	0.0804205	2.00051	0.0401999
WGD	Solyc06g071560	CaDEM06G25320	0.0537242	0.193843	0.277153
WGD	Solyc03g096870	CaDEM06G27110	0.053325	0.687102	0.0776086
WGD	Solyc06g072830	CaDEM06G27110	0.0226561	0.25798	0.0878213
WGD	Solyc06g083460	CaDEM06G32870	0.0146578	0.222438	0.065896
WGD	Solyc09g061290	CaDEM06G32870	0.0447089	0.711211	0.062863
WGD	Solyc07g008040	CaDEM07G06830	0.038581	0.24725	0.156041
WGD	Solyc07g044850	CaDEM07G13900	0.0904386	0.190131	0.475665
WGD	Solyc07g053660	CaDEM07G22130	0.0400696	0.202178	0.19819
WGD	Solyc07g063120	CaDEM07G26670	0.0522371	0.176673	0.295671
WGD	Solyc12g013840	CaDEM07G26670	0.119679	0.711756	0.168146
WGD	Solyc07g063330	CaDEM07G26900	0.0392371	0.25648	0.152983
WGD	Solyc10g006890	CaDEM07G26900	0.149139	0.77607	0.192173
WGD	Solyc07g064090	CaDEM07G28240	0.076784	0.328397	0.233815
WGD	Solyc07g064090	CaDEM07G28800	0.044257	0.292555	0.151277
WGD	Solyc07g066060	CaDEM07G30140	0.0750052	0.311975	0.240421
WGD	Solyc07g066130	CaDEM07G30180	0.264566	0.620006	0.426716
WGD	Solyc10g005730	CaDEM07G30180	0.107196	0.620268	0.172823
WGD	Solyc07g066410	CaDEM07G30640	0.0537833	0.225114	0.238916
WGD	Solyc08g067040	CaDEM08G06150	0.0446456	0.235826	0.189316
WGD	Solyc01g094480	CaDEM08G08770	0.0339491	0.213325	0.159143
WGD	Solyc01g096950	CaDEM08G11500	0.0694207	0.236687	0.293301
WGD	Solyc01g098090	CaDEM08G12510	0.0298482	0.151771	0.196666
WGD	Solyc01g099400	CaDEM08G14280	0.162786	0.435185	0.374061
WGD	Solyc01g100050	CaDEM08G14830	0.0146687	0.266477	0.0550466
WGD	Solyc01g103720	CaDEM08G17560	0.0339156	0.238245	0.142356
WGD	Solyc01g104510	CaDEM08G18440	0.0138954	0.377678	0.0367917
WGD	Solyc01g107160	CaDEM08G21120	0.0170142	0.305058	0.0557737
WGD	Solyc01g109350	CaDEM08G23400	0.0365531	0.250751	0.145774
WGD	Solyc01g109560	CaDEM08G23620	0.0155842	0.201232	0.077444
WGD	Solyc01g110030	CaDEM08G24230	0.02005	0.185004	0.108376
WGD	Solyc01g111030	CaDEM08G24870	0.124755	0.310452	0.401849
WGD	Solyc01g111590	CaDEM08G25420	0.0353246	0.314856	0.112193
WGD	Solyc09g009410	CaDEM09G00650	0.267408	0.741457	0.360652
WGD	Solyc09g007670	CaDEM09G02910	0.0231498	0.24976	0.0926883
WGD	Solyc10g086070	CaDEM09G02910	0.09446	0.787479	0.119952
WGD	Solyc09g010720	CaDEM09G06430	0.0541507	0.499251	0.108464
WGD	Solyc09g013160	CaDEM09G09470	0.0566024	0.176494	0.320703
WGD	Solyc09g061290	CaDEM09G12380	0.0302002	0.207661	0.14543
WGD	Solyc12g005950	CaDEM09G20610	0.0668939	0.28475	0.234922
WGD	Solyc07g044850	CaDEM09G21560	0.20011	0.712509	0.280853
WGD	Solyc07g041080	CaDEM09G24680	0.0774365	0.971712	0.0796908
WGD	Solyc12g009030	CaDEM09G24680	0.0431008	0.440792	0.0977804
WGD	Solyc07g066130	CaDEM10G00260	0.259553	0.965724	0.268766
WGD	Solyc10g005730	CaDEM10G00260	0.0195282	0.21065	0.0927043
WGD	Solyc07g063330	CaDEM10G01360	0.17001	0.830777	0.20464
WGD	Solyc10g006890	CaDEM10G01360	0.0605986	0.276147	0.219443
WGD	Solyc10g011690	CaDEM10G07810	0.102983	0.20659	0.49849
WGD	Solyc09g010720	CaDEM10G14710	0.226687	1.27165	0.178262
WGD	Solyc10g086430	CaDEM10G14710	0.0666501	0.302336	0.22045
WGD	Solyc09g007670	CaDEM10G15500	0.110088	0.706962	0.15572
WGD	Solyc10g086070	CaDEM10G15500	0.0563564	0.204907	0.275034
WGD	Solyc05g008190	CaDEM11G00360	0.038641	0.188557	0.20493
WGD	Solyc05g010470	CaDEM11G03070	0.0652542	1.04154	0.0626518
WGD	Solyc05g012300	CaDEM11G05510	0.212812	0.357275	0.595654
WGD	Solyc05g012720	CaDEM11G06120	0.106227	0.358998	0.295899
WGD	Solyc05g006470	CaDEM11G10530	0.0149322	0.165159	0.0904111
WGD	Solyc05g006340	CaDEM11G10810	0.111878	0.673003	0.166237
WGD	Solyc03g111780	CaDEM11G14110	0.442877	3.25373	0.136114
WGD	Solyc11g072540	CaDEM11G20910	0.0402825	0.253549	0.158875
WGD	Solyc11g067200	CaDEM11G24370	0.0692599	0.246774	0.280661
WGD	Solyc11g067090	CaDEM11G24670	0.0441849	0.199611	0.221356
WGD	Solyc11g011980	CaDEM12G01250	0.0516779	0.254987	0.202669
WGD	Solyc11g010910	CaDEM12G02720	0.081372	0.214678	0.379043
WGD	Solyc11g007780	CaDEM12G06390	0.0440987	0.21496	0.205149
WGD	Solyc11g005800	CaDEM12G10340	0.0440756	0.17104	0.257692
WGD	Solyc11g005710	CaDEM12G10500	0.0846052	0.322183	0.2626
WGD	Solyc11g005550	CaDEM12G11040	0.0573618	0.296761	0.193292
WGD	Solyc11g005190	CaDEM12G11840	0.0691374	0.540203	0.127984
WGD	Solyc12g042200	CaDEM12G17780	0.0647993	0.166618	0.38891
WGD	Solyc08g080080	CaDEM12G20270	0.0900479	0.912273	0.0987072
WGD	Solyc12g056490	CaDEM12G20270	0.0894271	0.440848	0.202853
WGD	Solyc04g077680	CaDEM12G23050	0.160397	0.854096	0.187797
WGD	Solyc12g088290	CaDEM12G23050	0.0779107	0.275827	0.282462
WGD	Solyc12g088340	CaDEM12G23120	0.114592	0.372784	0.307396
WGD	Solyc04g078320	CaDEM12G23720	0.151551	1.23019	0.123193
WGD	Solyc12g088540	CaDEM12G23720	0.156302	0.330256	0.473276
WGD	Solyc09g098330	CaDEM12G28730	0.114782	0.938576	0.122294
WGD	Solyc12g098690	CaDEM12G28730	0.0268867	0.312565	0.0860196
WGD	Solyc12g099010	CaDEM12G29240	0.0475315	0.208362	0.22812
WGD	Solyc09g007670	Niben261Chr01g0018028	0.0359969	0.287075	0.125392
WGD	Solyc10g086070	Niben261Chr01g0018028	0.0754571	0.674642	0.111848
WGD	Solyc07g053660	Niben261Chr01g0081020	0.0639089	0.350381	0.182398
WGD	Solyc07g063120	Niben261Chr01g0312005	0.0711144	0.242272	0.293532
WGD	Solyc12g013840	Niben261Chr01g0312005	0.114943	0.726067	0.15831
WGD	Solyc07g063330	Niben261Chr01g0328009	0.0510518	0.354256	0.14411
WGD	Solyc10g006890	Niben261Chr01g0328009	0.164055	0.876703	0.187128
WGD	Solyc07g064090	Niben261Chr01g0395003	0.0590047	0.339209	0.173948
WGD	Solyc07g066060	Niben261Chr01g0510008	0.0356467	0.248139	0.143656
WGD	Solyc10g047000	Niben261Chr01g0538013	0.0425303	0.308385	0.137913
WGD	Solyc03g079920	Niben261Chr01g0803025	0.0505196	0.270895	0.186492
WGD	Solyc05g053130	Niben261Chr01g0895015	0.0630435	0.297578	0.211855
WGD	Solyc09g091020	Niben261Chr01g0895015	0.134102	0.634839	0.211238
WGD	Solyc03g120260	Niben261Chr01g1076006	0.246143	2.73657	0.0899457
WGD	Solyc03g120080	Niben261Chr01g1080014	0.0324533	0.314915	0.103054
WGD	Solyc03g120010	Niben261Chr01g1081001	0.0363813	0.251748	0.144515
WGD	Solyc03g119650	Niben261Chr01g1094009	0.0536202	0.336722	0.159242
WGD	Solyc04g080980	Niben261Chr01g1168007	0.028521	0.341442	0.083531
WGD	Solyc09g010720	Niben261Chr01g1688014	0.188444	1.37805	0.136746
WGD	Solyc10g086430	Niben261Chr01g1688014	0.0892007	0.554016	0.161008
WGD	Solyc10g086070	Niben261Chr01g1705003	0.0444602	0.28512	0.155935
WGD	Solyc11g072540	Niben261Chr02g0258002	0.0654355	0.383173	0.170773
WGD	Solyc10g006890	Niben261Chr02g0510002	0.0854553	0.457522	0.186778
WGD	Solyc07g066130	Niben261Chr02g0567015	0.339455	1.03494	0.327995
WGD	Solyc10g005730	Niben261Chr02g0567015	0.0821217	0.421206	0.194968
WGD	Solyc08g005420	Niben261Chr02g0635001	0.0737273	0.407343	0.180996
WGD	Solyc05g006340	Niben261Chr02g0787005	0.125172	0.581142	0.215389
WGD	Solyc05g006470	Niben261Chr02g0792007	0.0216457	0.249894	0.0866196
WGD	Solyc05g012720	Niben261Chr02g0890029	0.122318	0.482922	0.253287
WGD	Solyc04g078320	Niben261Chr02g1388001	0.113122	1.00347	0.11273
WGD	Solyc12g088540	Niben261Chr02g1388001	0.150665	0.417047	0.361267
WGD	Solyc04g077680	Niben261Chr02g1409007	0.143013	0.768027	0.186208
WGD	Solyc12g088290	Niben261Chr02g1409007	0.0773234	0.367313	0.210511
WGD	Solyc12g042200	Niben261Chr02g1485005	0.106534	0.225623	0.472177
WGD	Solyc05g008190	Niben261Chr02g1505011	0.0656939	0.362633	0.181158
WGD	Solyc08g081990	Niben261Chr03g0008025	0.0897201	0.245748	0.36509
WGD	Solyc08g082100	Niben261Chr03g0010027	0.0541687	0.287407	0.188474
WGD	Solyc08g008490	Niben261Chr03g0029006	0.16471	0.742694	0.221774
WGD	Solyc08g082900	Niben261Chr03g0029006	0.097276	0.314097	0.309701
WGD	Solyc08g081640	Niben261Chr03g0052012	0.110852	0.48575	0.228209
WGD	Solyc08g080080	Niben261Chr03g0099009	0.0384758	0.595776	0.0645809
WGD	Solyc12g056490	Niben261Chr03g0099009	0.0829439	0.996523	0.0832333
WGD	Solyc04g082470	Niben261Chr03g0192004	0.0126826	1.17365	0.0108061
WGD	Solyc01g107160	Niben261Chr03g0263004	0.0247201	0.291339	0.08485
WGD	Solyc01g091310	Niben261Chr03g0356007	0.0584139	0.245846	0.237603
WGD	Solyc01g094480	Niben261Chr03g0406007	0.049378	0.411377	0.120031
WGD	Solyc04g080980	Niben261Chr03g0847005	0.0630375	0.751593	0.0838719
WGD	Solyc07g066410	Niben261Chr03g0870005	0.126047	0.393378	0.320422
WGD	Solyc11g072540	Niben261Chr03g1179006	0.0650207	0.35596	0.182663
WGD	Solyc11g067090	Niben261Chr03g1360001	0.0370947	0.226248	0.163956
WGD	Solyc11g067200	Niben261Chr03g1363013	0.053948	0.278849	0.193467
WGD	Solyc08g067040	Niben261Chr03g1593001	0.0587552	0.273098	0.215144
WGD	Solyc06g083460	Niben261Chr04g0082008	0.0493629	0.609943	0.0809303
WGD	Solyc09g061290	Niben261Chr04g0082008	0.0284553	0.298201	0.095423
WGD	Solyc09g091020	Niben261Chr04g1101008	0.0543534	0.280405	0.193838
WGD	Solyc09g090660	Niben261Chr04g1119002	0.034139	0.230101	0.148365
WGD	Solyc09g065700	Niben261Chr04g1166005	0.0320403	0.256428	0.124948
WGD	Solyc06g065700	Niben261Chr04g1515035	0.0453249	0.31298	0.144817
WGD	Solyc06g065640	Niben261Chr04g1522011	0.0275446	0.343163	0.0802669
WGD	Solyc06g083460	Niben261Chr04g1627006	0.025969	0.247418	0.10496
WGD	Solyc06g069010	Niben261Chr04g1714008	0.0403376	1.03381	0.0390186
WGD	Solyc12g005950	Niben261Chr04g1769001	0.0363811	0.34691	0.104872
WGD	Solyc07g044850	Niben261Chr04g1781003	0.13537	0.643639	0.210319
WGD	Solyc07g041080	Niben261Chr04g1799003	0.0723683	0.712528	0.101566
WGD	Solyc12g009030	Niben261Chr04g1799003	0.0481999	0.441516	0.109169
WGD	Solyc04g078320	Niben261Chr05g0047003	0.146411	1.1511	0.127192
WGD	Solyc12g088540	Niben261Chr05g0047003	0.149383	0.430272	0.347182
WGD	Solyc04g072890	Niben261Chr05g0114001	0.0678246	0.300096	0.22601
WGD	Solyc11g017070	Niben261Chr05g0267016	0.0465661	0.330302	0.140981
WGD	Solyc04g057940	Niben261Chr05g0316008	0.0539903	0.331003	0.163111
WGD	Solyc04g016510	Niben261Chr05g0548013	0.0416461	0.454084	0.0917145
WGD	Solyc04g009360	Niben261Chr05g0691002	0.0781374	0.260069	0.300449
WGD	Solyc04g008720	Niben261Chr05g0705019	0.071948	0.262329	0.274267
WGD	Solyc10g086430	Niben261Chr05g0815004	0.0885319	0.55938	0.158268
WGD	Solyc01g087670	Niben261Chr05g0910009	0.0461016	0.310274	0.148584
WGD	Solyc08g005420	Niben261Chr05g1295005	0.0745739	0.457853	0.162877
WGD	Solyc08g008490	Niben261Chr05g1373008	0.0937881	0.380216	0.246671
WGD	Solyc08g082900	Niben261Chr05g1373008	0.192919	0.741265	0.260256
WGD	Solyc11g011980	Niben261Chr06g0038001	0.0701303	0.328868	0.213248
WGD	Solyc11g010910	Niben261Chr06g0095053	0.0534036	0.228391	0.233825
WGD	Solyc11g007780	Niben261Chr06g0270001	0.0628179	0.292359	0.214865
WGD	Solyc03g120900	Niben261Chr06g0443018	0.0467975	0.388128	0.120572
WGD	Solyc12g044800	Niben261Chr06g0463004	0.0449254	0.785566	0.0571886
WGD	Solyc03g112530	Niben261Chr06g0593003	0.0186724	0.28223	0.0661604
WGD	Solyc03g111740	Niben261Chr06g0608014	0.0471545	0.38299	0.123122
WGD	Solyc03g097160	Niben261Chr06g0700022	0.0975259	0.309142	0.315473
WGD	Solyc03g096870	Niben261Chr06g0709004	0.0336354	0.352038	0.0955448
WGD	Solyc06g072830	Niben261Chr06g0709004	0.0629743	0.682776	0.0922327
WGD	Solyc03g082870	Niben261Chr06g0749008	0.111489	0.310905	0.358596
WGD	Solyc06g052070	Niben261Chr06g0749008	0.193761	0.847174	0.228715
WGD	Solyc03g026350	Niben261Chr06g0865001	0.0668354	0.399827	0.167161
WGD	Solyc03g093490	Niben261Chr06g0939004	0.0492742	0.373476	0.131934
WGD	Solyc03g095210	Niben261Chr06g0969002	0.104302	0.445067	0.234351
WGD	Solyc07g066060	Niben261Chr06g1045012	0.0992631	0.344526	0.288115
WGD	Solyc03g114690	Niben261Chr06g1127004	0.0641325	0.279466	0.229482
WGD	Solyc03g119040	Niben261Chr06g1151008	0.031017	0.930214	0.033344
WGD	Solyc03g119090	Niben261Chr06g1155016	0.0276679	0.305238	0.0906439
WGD	Solyc07g008860	Niben261Chr06g1313011	0.120434	0.352348	0.341804
WGD	Solyc07g008040	Niben261Chr06g1351010	0.043767	0.348447	0.125606
WGD	Solyc06g008880	Niben261Chr07g0678018	0.324285	0.83663	0.387608
WGD	Solyc02g038750	Niben261Chr07g0827004	0.0637682	0.320493	0.198969
WGD	Solyc02g090150	Niben261Chr07g1030002	0.716119	1.89588	0.377725
WGD	Solyc02g091790	Niben261Chr07g1030002	0.0501469	0.432753	0.115879
WGD	Solyc02g083940	Niben261Chr07g1061008	0.0439726	0.298947	0.147092
WGD	Solyc02g069770	Niben261Chr07g1219006	0.071302	0.265553	0.268504
WGD	Solyc02g072230	Niben261Chr07g1275024	0.0621201	0.25176	0.246744
WGD	Solyc02g078000	Niben261Chr07g1317002	0.204397	0.351519	0.581469
WGD	Solyc02g078800	Niben261Chr07g1344002	0.108086	0.243952	0.443063
WGD	Solyc02g079110	Niben261Chr07g1352016	0.0569166	0.28077	0.202716
WGD	Solyc02g088780	Niben261Chr07g1441005	0.0587664	0.322477	0.182234
WGD	Solyc02g086470	Niben261Chr07g1493009	0.0799693	0.304356	0.262749
WGD	Solyc03g121580	Niben261Chr08g0042004	0.0289522	0.238548	0.121368
WGD	Solyc12g044800	Niben261Chr08g0047002	0.0415785	0.70426	0.0590386
WGD	Solyc03g120900	Niben261Chr08g0062009	0.0594707	0.371604	0.160038
WGD	Solyc03g120260	Niben261Chr08g0076024	0.242426	3.74647	0.0647078
WGD	Solyc06g066730	Niben261Chr08g0076024	0.0462434	0.568593	0.0813295
WGD	Solyc03g120080	Niben261Chr08g0080014	0.0390507	0.313202	0.124682
WGD	Solyc03g120010	Niben261Chr08g0083003	0.032326	0.228024	0.141766
WGD	Solyc03g119090	Niben261Chr08g0104004	0.0286055	0.324471	0.0881605
WGD	Solyc03g119040	Niben261Chr08g0105033	0.0284192	0.788838	0.0360266
WGD	Solyc03g117360	Niben261Chr08g0144001	0.0250837	0.349583	0.0717532
WGD	Solyc03g116750	Niben261Chr08g0157014	0.030995	0.352383	0.0879582
WGD	Solyc03g114690	Niben261Chr08g0211012	0.0630633	0.275881	0.228589
WGD	Solyc03g112530	Niben261Chr08g0266001	0.0170824	0.282716	0.0604224
WGD	Solyc03g097160	Niben261Chr08g0368026	0.0870057	0.306841	0.283553
WGD	Solyc03g096870	Niben261Chr08g0373003	0.031706	0.311816	0.101682
WGD	Solyc06g072830	Niben261Chr08g0373003	0.0624007	0.675538	0.0923719
WGD	Solyc03g082870	Niben261Chr08g0407015	0.108999	0.304417	0.358058
WGD	Solyc06g052070	Niben261Chr08g0407015	0.194223	0.790247	0.245775
WGD	Solyc03g026350	Niben261Chr08g0498001	0.0618446	0.390187	0.1585
WGD	Solyc03g093490	Niben261Chr08g0550008	0.0462187	0.419287	0.110232
WGD	Solyc07g063120	Niben261Chr08g1068002	0.120048	0.741802	0.161833
WGD	Solyc12g013840	Niben261Chr08g1068002	0.0551207	0.345794	0.159404
WGD	Solyc03g120260	Niben261Chr08g1282004	0.268685	3.70449	0.0725296
WGD	Solyc12g044800	Niben261Chr08g1318002	0.0832555	0.73399	0.113429
WGD	Solyc09g098330	Niben261Chr09g0011011	0.057283	0.334743	0.171125
WGD	Solyc09g091020	Niben261Chr09g0227001	0.0614543	0.289292	0.21243
WGD	Solyc09g090660	Niben261Chr09g0257010	0.0285534	0.233944	0.122052
WGD	Solyc09g065290	Niben261Chr09g0402005	0.0626939	0.628331	0.0997784
WGD	Solyc09g075000	Niben261Chr09g0434003	0.0598421	0.495234	0.120836
WGD	Solyc01g079510	Niben261Chr09g0510009	0.089377	0.257995	0.346429
WGD	Solyc01g087670	Niben261Chr09g0597030	0.041914	0.321197	0.130493
WGD	Solyc01g104510	Niben261Chr09g0825003	0.0173069	0.353047	0.0490215
WGD	Solyc01g103720	Niben261Chr09g0854003	0.0374321	0.351784	0.106407
WGD	Solyc01g100050	Niben261Chr09g0964002	0.0227408	0.269493	0.0843835
WGD	Solyc01g099400	Niben261Chr09g0986019	0.265911	0.554243	0.479774
WGD	Solyc01g098090	Niben261Chr09g1027017	0.0379934	0.258081	0.147215
WGD	Solyc01g096950	Niben261Chr09g1054027	0.0651111	0.348199	0.186994
WGD	Solyc01g094480	Niben261Chr09g1146002	0.0240029	0.334623	0.0717312
WGD	Solyc01g091310	Niben261Chr09g1193027	0.0561495	0.209809	0.267622
WGD	Solyc01g111590	Niben261Chr09g1251007	0.070631	0.395041	0.178794
WGD	Solyc01g107160	Niben261Chr09g1261004	0.0195115	0.304645	0.0640466
WGD	Solyc01g109350	Niben261Chr09g1315013	0.0456776	0.321536	0.14206
WGD	Solyc01g110030	Niben261Chr09g1337002	0.0423159	0.269147	0.157222
WGD	Solyc09g075000	Niben261Chr10g0005007	0.061074	0.473908	0.128873
WGD	Solyc09g098330	Niben261Chr10g0055003	0.068948	0.353561	0.19501
WGD	Solyc12g098690	Niben261Chr10g0055003	0.108208	0.734549	0.147312
WGD	Solyc09g065290	Niben261Chr10g0107002	0.0667039	0.604177	0.110405
WGD	Solyc07g066130	Niben261Chr10g0227002	0.278261	0.898095	0.309835
WGD	Solyc10g005730	Niben261Chr10g0227002	0.0318213	0.344741	0.0923052
WGD	Solyc01g096950	Niben261Chr10g0360007	0.0682552	0.38654	0.17658
WGD	Solyc01g098090	Niben261Chr10g0388012	0.0400821	0.276378	0.145026
WGD	Solyc01g111590	Niben261Chr10g0446018	0.0766891	0.436397	0.175732
WGD	Solyc01g110030	Niben261Chr10g0469012	0.0259322	0.241964	0.107174
WGD	Solyc01g103720	Niben261Chr10g0568023	0.0395842	0.371366	0.106591
WGD	Solyc01g104510	Niben261Chr10g0591008	0.0117659	0.377295	0.0311848
WGD	Solyc07g066130	Niben261Chr10g0864004	0.255023	1.06369	0.239752
WGD	Solyc10g005730	Niben261Chr10g0864004	0.0577944	0.573622	0.100753
WGD	Solyc03g096870	Niben261Chr10g0967001	0.0495649	0.513863	0.0964555
WGD	Solyc06g072830	Niben261Chr10g0967001	0.0398948	0.369094	0.108089
WGD	Solyc03g082870	Niben261Chr10g0983003	0.195902	0.732927	0.267288
WGD	Solyc06g052070	Niben261Chr10g0983003	0.103618	0.350407	0.295707
WGD	Solyc01g109350	Niben261Chr10g1220008	0.0396416	0.340489	0.116426
WGD	Solyc01g100050	Niben261Chr10g1310001	0.0246208	0.28456	0.0865222
WGD	Solyc01g099400	Niben261Chr10g1352018	0.247865	0.649222	0.381788
WGD	Solyc07g039200	Niben261Chr11g0008009	0.0627014	0.473003	0.13256
WGD	Solyc04g078780	Niben261Chr11g0423001	0.0683975	0.314174	0.217706
WGD	Solyc04g080980	Niben261Chr11g0614002	0.023684	0.363793	0.065103
WGD	Solyc04g082470	Niben261Chr11g0703003	0.0131773	1.17488	0.0112159
WGD	Solyc04g077680	Niben261Chr11g0782012	0.0829816	0.367381	0.225873
WGD	Solyc12g088290	Niben261Chr11g0782012	0.143023	0.759656	0.188273
WGD	Solyc04g078320	Niben261Chr11g0818018	0.0617983	0.4514	0.136904
WGD	Solyc12g088540	Niben261Chr11g0818018	0.164317	0.874165	0.187971
WGD	Solyc04g076020	Niben261Chr11g0848004	0.0428087	0.289941	0.147646
WGD	Solyc04g072890	Niben261Chr11g0906011	0.0698023	0.355618	0.196284
WGD	Solyc11g017070	Niben261Chr11g1021015	0.0461049	0.339724	0.135713
WGD	Solyc11g005030	Niben261Chr11g1040016	0.128213	0.387097	0.331216
WGD	Solyc11g011980	Niben261Chr11g1394015	0.156358	0.689863	0.22665
WGD	Solyc04g016510	Niben261Chr11g1425001	0.0486301	0.440315	0.110444
WGD	Solyc03g116750	Niben261Chr12g0043002	0.0237768	0.327088	0.0726922
WGD	Solyc09g007670	Niben261Chr12g0243003	0.0421788	0.288995	0.14595
WGD	Solyc10g086070	Niben261Chr12g0243003	0.0775146	0.611445	0.126773
WGD	Solyc10g086430	Niben261Chr12g0288009	0.194989	1.05797	0.184305
WGD	Solyc07g064090	Niben261Chr12g0515010	0.0544186	0.423193	0.12859
WGD	Solyc12g013840	Niben261Chr12g0593010	0.132014	0.805832	0.163824
WGD	Solyc07g063330	Niben261Chr12g0601019	0.0529075	0.328911	0.160856
WGD	Solyc10g006890	Niben261Chr12g0601019	0.159493	0.790529	0.201755
WGD	Solyc07g041080	Niben261Chr12g0676001	0.0385603	0.319424	0.120718
WGD	Solyc07g044850	Niben261Chr12g0833013	0.103169	0.251048	0.410955
WGD	Solyc11g005550	Niben261Chr12g1239001	0.0587246	0.314922	0.186474
WGD	Solyc11g005710	Niben261Chr12g1265003	0.122915	0.437367	0.281034
WGD	Solyc11g005800	Niben261Chr12g1278019	0.0593814	0.269752	0.220133
WGD	Solyc11g010910	Niben261Chr12g1368001	0.150467	0.657562	0.228825
WGD	Solyc01g066740	Niben261Chr13g0403010	0.0795735	0.322209	0.246962
WGD	Solyc06g083460	Niben261Chr13g0641008	0.0323116	0.2739	0.117969
WGD	Solyc09g061290	Niben261Chr13g0641008	0.0527079	0.626146	0.0841783
WGD	Solyc06g064830	Niben261Chr13g0847011	0.0175126	0.260745	0.0671634
WGD	Solyc06g065640	Niben261Chr13g0881006	0.0197104	0.351026	0.0561509
WGD	Solyc06g065700	Niben261Chr13g0888009	0.0456477	0.300324	0.151995
WGD	Solyc03g096870	Niben261Chr13g1093004	0.0536158	0.533687	0.100463
WGD	Solyc06g072830	Niben261Chr13g1093004	0.0468017	0.337673	0.138601
WGD	Solyc06g071560	Niben261Chr13g1137007	0.0782494	0.281484	0.277988
WGD	Solyc03g082870	Niben261Chr13g1160009	0.20023	0.822228	0.243521
WGD	Solyc06g052070	Niben261Chr13g1160009	0.112249	0.383282	0.292862
WGD	Solyc07g066130	Niben261Chr13g1257001	0.246903	1.06081	0.232749
WGD	Solyc07g063120	Niben261Chr13g1298004	0.15749	0.695709	0.226373
WGD	Solyc12g013840	Niben261Chr13g1298004	0.0836076	0.382657	0.218492
WGD	Solyc07g041080	Niben261Chr14g0107009	0.0580842	0.613131	0.0947337
WGD	Solyc12g009030	Niben261Chr14g0107009	0.041245	0.417915	0.0986922
WGD	Solyc12g005950	Niben261Chr14g0180004	0.0284741	0.33445	0.0851371
WGD	Solyc07g044850	Niben261Chr14g0196001	0.133741	0.815768	0.163945
WGD	Solyc05g025510	Niben261Chr14g0503003	0.0915473	0.33525	0.273072
WGD	Solyc05g053130	Niben261Chr14g0807014	0.0844428	0.287241	0.293979
WGD	Solyc09g091020	Niben261Chr14g0807014	0.131415	0.619638	0.212084
WGD	Solyc08g067040	Niben261Chr14g1069005	0.0493632	0.257142	0.191968
WGD	Solyc08g006010	Niben261Chr14g1164004	0.208645	0.749741	0.278289
WGD	Solyc10g011690	Niben261Chr14g1302005	0.121641	0.283394	0.429229
WGD	Solyc08g081640	Niben261Chr14g1479004	0.0782064	0.23484	0.333021
WGD	Solyc08g081990	Niben261Chr14g1493006	0.0809009	0.236332	0.34232
WGD	Solyc08g082100	Niben261Chr14g1495011	0.0503487	0.314313	0.160186
WGD	Solyc11g005550	Niben261Chr15g0047003	0.0162522	0.249411	0.0651624
WGD	Solyc11g005710	Niben261Chr15g0096005	0.122115	0.479386	0.254732
WGD	Solyc11g005800	Niben261Chr15g0116016	0.0783668	0.298647	0.262406
WGD	Solyc02g069770	Niben261Chr15g0980004	0.0799372	0.279044	0.286468
WGD	Solyc02g038750	Niben261Chr15g1269001	0.049579	0.364716	0.135938
WGD	Solyc02g030080	Niben261Chr15g1332006	0.106775	0.31965	0.334039
WGD	Solyc11g072540	Niben261Chr15g1423023	0.120321	0.820911	0.14657
WGD	Solyc06g008110	Niben261Chr15g1494013	0.0453838	0.364835	0.124395
WGD	Solyc06g008700	Niben261Chr15g1505022	0.0501578	0.302909	0.165587
WGD	Solyc06g008880	Niben261Chr15g1509027	0.085884	0.481555	0.178347
WGD	Solyc02g083940	Niben261Chr16g0019005	0.0363433	0.285363	0.127358
WGD	Solyc02g091790	Niben261Chr16g0143011	0.0531613	0.422871	0.125715
WGD	Solyc02g072230	Niben261Chr16g0203019	0.0612819	0.270988	0.226143
WGD	Solyc02g078000	Niben261Chr16g0289010	0.245104	0.410644	0.596876
WGD	Solyc02g078800	Niben261Chr16g0304010	0.106251	0.250795	0.423658
WGD	Solyc02g078970	Niben261Chr16g0310013	0.021075	0.469343	0.0449031
WGD	Solyc02g079110	Niben261Chr16g0318005	0.0561644	0.301876	0.186051
WGD	Solyc02g086470	Niben261Chr16g0408003	0.0657469	0.319331	0.205889
WGD	Solyc02g087300	Niben261Chr16g0437004	0.0186189	0.272145	0.0684154
WGD	Solyc02g088780	Niben261Chr16g0478001	0.0589628	0.296076	0.199148
WGD	Solyc06g069010	Niben261Chr16g0585010	0.0549871	1.16143	0.0473442
WGD	Solyc12g040510	Niben261Chr16g0585010	0.0456398	0.836651	0.0545506
WGD	Solyc09g010720	Niben261Chr16g0936015	0.0768723	0.626203	0.122759
WGD	Solyc10g086430	Niben261Chr16g0936015	0.197304	0.997417	0.197815
WGD	Solyc12g044320	Niben261Chr16g1172006	0.0649215	0.913426	0.0710747
WGD	Solyc06g066730	Niben261Chr16g1187004	0.0379891	0.607842	0.0624984
WGD	Solyc12g043000	Niben261Chr16g1187004	0.0270565	0.209743	0.128999
WGD	Solyc09g090660	Niben261Chr16g1254002	0.0864535	0.587592	0.147132
WGD	Solyc09g098330	Niben261Chr16g1368001	0.118675	0.705819	0.168138
WGD	Solyc12g098690	Niben261Chr16g1368001	0.041422	0.450172	0.0920137
WGD	Solyc12g044800	Niben261Chr16g1420015	0.027984	0.327657	0.0854064
WGD	Solyc12g098690	Niben261Chr17g0060010	0.0594314	0.491222	0.120987
WGD	Solyc09g090660	Niben261Chr17g0106002	0.131346	0.648396	0.20257
WGD	Solyc06g066730	Niben261Chr17g0239001	0.0451144	0.607228	0.0742956
WGD	Solyc12g043000	Niben261Chr17g0239001	0.0281221	0.215222	0.130665
WGD	Solyc12g044320	Niben261Chr17g0262003	0.0526969	0.752558	0.0700237
WGD	Solyc12g044800	Niben261Chr17g0282001	0.0237284	0.258292	0.0918664
WGD	Solyc12g056490	Niben261Chr17g0437001	0.0876956	0.439046	0.199741
WGD	Solyc04g077680	Niben261Chr17g0531008	0.146967	0.796223	0.184581
WGD	Solyc12g088290	Niben261Chr17g0531008	0.0706654	0.352818	0.200288
WGD	Solyc12g088340	Niben261Chr17g0535005	0.0577269	0.349842	0.165009
WGD	Solyc01g080690	Niben261Chr17g0818010	0.0678434	0.29771	0.227884
WGD	Solyc12g035360	Niben261Chr17g1054002	0.0560408	0.204873	0.27354
WGD	Solyc01g066740	Niben261Chr17g1170011	0.068235	0.29147	0.234107
WGD	Solyc09g065700	Niben261Chr17g1215006	0.0324056	0.251343	0.12893
WGD	Solyc06g083460	Niben261Chr17g1333005	0.0472754	0.583558	0.0810124
WGD	Solyc09g061290	Niben261Chr17g1333005	0.024309	0.257037	0.094574
WGD	Solyc11g067090	Niben261Chr18g0146012	0.0325341	0.280027	0.116182
WGD	Solyc07g008040	Niben261Chr18g0284011	0.0430814	0.343863	0.125287
WGD	Solyc07g008860	Niben261Chr18g0336009	0.0986101	0.408463	0.241417
WGD	Solyc07g020870	Niben261Chr18g0468005	0.124325	0.360719	0.34466
WGD	Solyc04g080980	Niben261Chr18g0548003	0.0347032	0.667349	0.0520017
WGD	Solyc07g066410	Niben261Chr18g0589007	0.0885824	0.28861	0.306928
WGD	Solyc08g076030	Niben261Chr18g1108004	0.0357325	0.234505	0.152374
WGD	Solyc01g109560	Niben261Chr18g1335002	0.0595909	0.644567	0.092451
WGD	Solyc12g042200	Niben261Chr18g1475016	0.22283	0.804764	0.276889
WGD	Solyc07g039200	Niben261Chr19g0026010	0.0595387	0.446144	0.133452
WGD	Solyc03g121580	Niben261Chr19g0033001	0.213467	4.28847	0.0497771
WGD	Solyc07g041080	Niben261Chr19g0061003	0.036301	0.286014	0.12692
WGD	Solyc12g009030	Niben261Chr19g0061003	0.0672822	0.708144	0.095012
WGD	Solyc07g044850	Niben261Chr19g0151005	0.107194	0.235529	0.455122
WGD	Solyc04g078780	Niben261Chr19g0399001	0.0787437	0.326389	0.241258
WGD	Solyc04g078320	Niben261Chr19g0404005	0.0582847	0.412925	0.141151
WGD	Solyc12g088540	Niben261Chr19g0404005	0.157828	0.824257	0.191478
WGD	Solyc04g077680	Niben261Chr19g0445004	0.0829172	0.340537	0.24349
WGD	Solyc12g088290	Niben261Chr19g0445004	0.141888	0.710185	0.19979
WGD	Solyc05g006470	Niben261Chr19g0957010	0.0208434	0.236966	0.0879594
WGD	Solyc05g012720	Niben261Chr19g1050004	0.128232	0.348994	0.367434
WGD	Solyc11g007780	Niben261Chr19g1282014	0.0705296	0.301563	0.23388
WGD	Solyc05g008190	Niben261Chr19g1476001	0.058984	0.340909	0.17302
WGD	Solyc07g041080	PGSC0003DMT400000871	0.0778202	0.604196	0.128799
WGD	Solyc12g009030	PGSC0003DMT400000871	0.00813633	0.137011	0.0593845
WGD	Solyc03g096870	PGSC0003DMT400001467	0.00711223	0.137892	0.0515781
WGD	Solyc06g072830	PGSC0003DMT400001467	0.0553296	0.599248	0.0923318
WGD	Solyc08g005420	PGSC0003DMT400001467	0.203131	3.65932	0.0555105
WGD	Solyc01g109560	PGSC0003DMT400001906	0.00126911	0.0517499	0.024524
WGD	Solyc02g087300	PGSC0003DMT400003265	0.00432908	0.062636	0.0691148
WGD	Solyc02g088780	PGSC0003DMT400003681	0.0253537	0.0963048	0.263265
WGD	Solyc09g091020	PGSC0003DMT400003768	0.0130744	0.0739712	0.17675
WGD	Solyc01g111030	PGSC0003DMT400004146	0.0176591	0.0692656	0.254948
WGD	Solyc09g007670	PGSC0003DMT400004403	0.00601556	0.0766838	0.0784462
WGD	Solyc10g086070	PGSC0003DMT400004403	0.0859709	0.702266	0.122419
WGD	Solyc04g005020	PGSC0003DMT400004842	0.0355818	0.0507765	0.700754
WGD	Solyc05g006340	PGSC0003DMT400004842	0.207588	1.07056	0.193905
WGD	Solyc03g121580	PGSC0003DMT400006393	0.00809758	0.0679647	0.119144
WGD	Solyc12g044800	PGSC0003DMT400006419	0.051425	0.924613	0.0556179
WGD	Solyc03g120900	PGSC0003DMT400006490	0.0170159	0.0741976	0.229332
WGD	Solyc06g066730	PGSC0003DMT400006594	0.233795	3.69556	0.0632638
WGD	Solyc02g090150	PGSC0003DMT400008621	0.320317	3.45342	0.0927536
WGD	Solyc04g079700	PGSC0003DMT400008621	0.030489	0.176227	0.17301
WGD	Solyc12g088980	PGSC0003DMT400008621	0.152234	4.42464	0.034406
WGD	Solyc02g038750	PGSC0003DMT400008904	0.00749169	0.0715865	0.104652
WGD	Solyc04g080980	PGSC0003DMT400009636	0.00547524	0.080036	0.0684097
WGD	Solyc11g005550	PGSC0003DMT400010145	0.00570984	0.0521028	0.109588
WGD	Solyc09g098330	PGSC0003DMT400011663	0.116731	0.710822	0.164219
WGD	Solyc12g098690	PGSC0003DMT400011663	0.0119443	0.102673	0.116333
WGD	Solyc07g020870	PGSC0003DMT400013055	0.0340819	0.0870882	0.39135
WGD	Solyc06g064830	PGSC0003DMT400013292	0.00166207	0.0451604	0.0368038
WGD	Solyc03g095210	PGSC0003DMT400013474	0.0212753	0.0878225	0.242253
WGD	Solyc06g008700	PGSC0003DMT400013638	0.0145991	0.0698619	0.208971
WGD	Solyc03g120010	PGSC0003DMT400014299	0.0051086	0.0543074	0.0940683
WGD	Solyc03g119090	PGSC0003DMT400014412	0.00942138	0.0826263	0.114024
WGD	Solyc03g119040	PGSC0003DMT400014419	0.00510366	0.154005	0.0331396
WGD	Solyc08g008490	PGSC0003DMT400014987	0.0200812	0.0989839	0.202873
WGD	Solyc08g082900	PGSC0003DMT400014987	0.16911	0.658936	0.256642
WGD	Solyc06g073650	PGSC0003DMT400015240	0.0275412	0.0868351	0.317167
WGD	Solyc11g072050	PGSC0003DMT400015240	0.139739	0.727246	0.192148
WGD	Solyc11g005190	PGSC0003DMT400015453	0.0399286	0.234405	0.17034
WGD	Solyc11g005030	PGSC0003DMT400015499	0.0328376	0.085819	0.382638
WGD	Solyc01g111590	PGSC0003DMT400015787	0.00994221	0.12288	0.0809097
WGD	Solyc01g080690	PGSC0003DMT400016081	0.0145309	0.0590114	0.246239
WGD	Solyc12g044800	PGSC0003DMT400017294	0.00581222	0.0946157	0.0614298
WGD	Solyc01g068250	PGSC0003DMT400017340	0.0220474	0.195684	0.112669
WGD	Solyc01g087670	PGSC0003DMT400017459	0.0120039	0.0583615	0.205681
WGD	Solyc11g067200	PGSC0003DMT400019122	0.0126656	0.0955609	0.13254
WGD	Solyc11g067090	PGSC0003DMT400019171	0.00506694	0.0375191	0.13505
WGD	Solyc04g078780	PGSC0003DMT400020555	0.012301	0.148014	0.0831071
WGD	Solyc07g066130	PGSC0003DMT400022412	0.254352	0.955931	0.266078
WGD	Solyc10g005730	PGSC0003DMT400022412	0.00431984	0.0965816	0.0447273
WGD	Solyc09g010720	PGSC0003DMT400022793	0.0213716	0.181599	0.117686
WGD	Solyc09g010620	PGSC0003DMT400023040	0.0681571	0.184763	0.368889
WGD	Solyc11g017070	PGSC0003DMT400023872	0.0143077	0.073768	0.193956
WGD	Solyc07g053660	PGSC0003DMT400024304	0.00870817	0.0562917	0.154697
WGD	Solyc04g072890	PGSC0003DMT400024506	0.0135516	0.0994134	0.136316
WGD	Solyc04g082470	PGSC0003DMT400025654	0.00713388	0.128566	0.0554882
WGD	Solyc02g090150	PGSC0003DMT400026153	0.0173671	0.146993	0.118149
WGD	Solyc03g044830	PGSC0003DMT400026153	0.182453	1.68296	0.108412
WGD	Solyc04g079700	PGSC0003DMT400026153	0.324025	3.56676	0.0908456
WGD	Solyc04g077680	PGSC0003DMT400027555	0.0137684	0.101135	0.136139
WGD	Solyc12g088290	PGSC0003DMT400027555	0.147796	0.740198	0.199671
WGD	Solyc03g093490	PGSC0003DMT400027925	0.0264581	0.11644	0.227225
WGD	Solyc08g080080	PGSC0003DMT400027994	0.095396	0.908447	0.10501
WGD	Solyc12g056490	PGSC0003DMT400027994	0.0110233	0.109537	0.100635
WGD	Solyc08g029050	PGSC0003DMT400028457	0.0528174	0.0911015	0.579765
WGD	Solyc01g066740	PGSC0003DMT400029480	0.0174707	0.0938749	0.186107
WGD	Solyc09g075000	PGSC0003DMT400029643	0.021328	0.12624	0.168949
WGD	Solyc04g077680	PGSC0003DMT400030156	0.138892	0.714788	0.194312
WGD	Solyc12g088290	PGSC0003DMT400030156	0.0182808	0.0669394	0.273095
WGD	Solyc12g088340	PGSC0003DMT400030158	0.013226	0.0802258	0.16486
WGD	Solyc02g030080	PGSC0003DMT400030810	0.00961826	0.0456341	0.210769
WGD	Solyc03g082870	PGSC0003DMT400031604	0.452865	2.82906	0.160076
WGD	Solyc08g008490	PGSC0003DMT400031604	0.167296	0.702614	0.238105
WGD	Solyc08g082900	PGSC0003DMT400031604	0.0169183	0.0764338	0.221346
WGD	Solyc08g081990	PGSC0003DMT400031699	0.0338525	0.0772811	0.438044
WGD	Solyc10g011690	PGSC0003DMT400031699	0.577582	2.69554	0.214273
WGD	Solyc08g081640	PGSC0003DMT400031755	0.0320695	0.0963123	0.332974
WGD	Solyc08g082100	PGSC0003DMT400032040	0.0126922	0.0737276	0.172151
WGD	Solyc07g063330	PGSC0003DMT400032428	0.0119743	0.10312	0.11612
WGD	Solyc10g006890	PGSC0003DMT400032428	0.108483	0.465082	0.233255
WGD	Solyc02g086470	PGSC0003DMT400032878	0.0154679	0.0918002	0.168495
WGD	Solyc04g016510	PGSC0003DMT400033081	0.00598239	0.0892509	0.0670289
WGD	Solyc01g091310	PGSC0003DMT400033264	0.00828131	0.102728	0.0806139
WGD	Solyc07g039200	PGSC0003DMT400034220	0.0159081	0.0781235	0.203628
WGD	Solyc11g011980	PGSC0003DMT400034706	0.0164706	0.0990981	0.166205
WGD	Solyc12g005950	PGSC0003DMT400036075	0.00442473	0.0945644	0.0467906
WGD	Solyc03g117360	PGSC0003DMT400036648	0.00258122	0.0708251	0.036445
WGD	Solyc12g042200	PGSC0003DMT400036938	0.218967	0.813755	0.269082
WGD	Solyc03g026350	PGSC0003DMT400037111	0.00609796	0.0830136	0.0734574
WGD	Solyc06g008110	PGSC0003DMT400038147	0.0101975	0.0776643	0.131302
WGD	Solyc08g006010	PGSC0003DMT400038462	0.0173524	0.0447489	0.387773
WGD	Solyc03g111740	PGSC0003DMT400039207	0.0106811	0.0726164	0.147089
WGD	Solyc07g063120	PGSC0003DMT400039600	0.133715	0.703866	0.189972
WGD	Solyc12g013840	PGSC0003DMT400039600	0.00855214	0.0846066	0.101081
WGD	Solyc04g079700	PGSC0003DMT400039941	0.158236	4.57062	0.0346202
WGD	Solyc12g088980	PGSC0003DMT400039941	0.00983451	0.134543	0.0730955
WGD	Solyc03g113850	PGSC0003DMT400040333	0.351818	3.38816	0.103837
WGD	Solyc05g006340	PGSC0003DMT400040333	0.0350366	0.17047	0.205529
WGD	Solyc12g040510	PGSC0003DMT400040923	0.00135525	0.0901108	0.0150398
WGD	Solyc05g026480	PGSC0003DMT400041097	0.0300707	0.0758889	0.396246
WGD	Solyc07g041080	PGSC0003DMT400041481	0.011294	0.0398295	0.283558
WGD	Solyc12g009030	PGSC0003DMT400041481	0.0807238	0.688889	0.11718
WGD	Solyc11g010910	PGSC0003DMT400041582	0.0133579	0.0709688	0.188223
WGD	Solyc09g074400	PGSC0003DMT400043378	0.0215258	0.0486773	0.442215
WGD	Solyc03g111780	PGSC0003DMT400043704	0.451893	3.16362	0.14284
WGD	Solyc09g090660	PGSC0003DMT400044280	0.0123073	0.0817329	0.15058
WGD	Solyc06g083460	PGSC0003DMT400045506	0.051999	0.594665	0.0874424
WGD	Solyc09g061290	PGSC0003DMT400045506	0.00728824	0.0807307	0.0902784
WGD	Solyc03g112530	PGSC0003DMT400046634	0.000934902	0.0710371	0.0131608
WGD	Solyc03g096870	PGSC0003DMT400047585	0.185152	4.12594	0.0448751
WGD	Solyc08g005420	PGSC0003DMT400047585	0.0251147	0.0842516	0.298092
WGD	Solyc03g082870	PGSC0003DMT400047658	0.021482	0.0911505	0.235676
WGD	Solyc06g052070	PGSC0003DMT400047658	0.188208	0.785523	0.239595
WGD	Solyc08g082900	PGSC0003DMT400047658	0.446737	2.90993	0.153522
WGD	Solyc10g086430	PGSC0003DMT400049440	0.0196866	0.122294	0.160978
WGD	Solyc07g064090	PGSC0003DMT400049479	0.00399978	0.0847562	0.0471916
WGD	Solyc09g065290	PGSC0003DMT400049837	0.0144591	0.158706	0.0911062
WGD	Solyc08g081990	PGSC0003DMT400049874	0.486369	3.0216	0.160964
WGD	Solyc10g011690	PGSC0003DMT400049874	0.0216803	0.0703328	0.308254
WGD	Solyc03g082870	PGSC0003DMT400050410	0.18243	0.785969	0.232108
WGD	Solyc06g052070	PGSC0003DMT400050410	0.0192808	0.110253	0.174877
WGD	Solyc06g083460	PGSC0003DMT400051772	0.00655633	0.100885	0.0649882
WGD	Solyc09g061290	PGSC0003DMT400051772	0.0495106	0.664329	0.0745271
WGD	Solyc09g013160	PGSC0003DMT400052418	0.012889	0.0762787	0.168973
WGD	Solyc02g069770	PGSC0003DMT400054611	0.00925019	0.0803221	0.115164
WGD	Solyc09g098330	PGSC0003DMT400055641	0.0142987	0.0813151	0.175843
WGD	Solyc12g098690	PGSC0003DMT400055641	0.117658	0.704356	0.167043
WGD	Solyc03g079920	PGSC0003DMT400055852	0.0120768	0.0943582	0.127989
WGD	Solyc07g066060	PGSC0003DMT400056966	0.00449821	0.0651145	0.0690816
WGD	Solyc07g066130	PGSC0003DMT400057286	0.0784948	0.130551	0.601258
WGD	Solyc02g078970	PGSC0003DMT400057595	0.00481516	0.115316	0.0417562
WGD	Solyc02g079110	PGSC0003DMT400057716	0.0159677	0.0749125	0.213151
WGD	Solyc02g078830	PGSC0003DMT400057752	0.00865019	0.105087	0.0823148
WGD	Solyc08g080080	PGSC0003DMT400058525	0.0037034	0.071695	0.0516549
WGD	Solyc12g056490	PGSC0003DMT400058525	0.0875594	0.905091	0.0967409
WGD	Solyc02g090150	PGSC0003DMT400059001	0.184447	1.52099	0.121268
WGD	Solyc03g044830	PGSC0003DMT400059001	0.0158989	0.167539	0.0948967
WGD	Solyc04g012170	PGSC0003DMT400060652	0.00611861	0.0842668	0.07261
WGD	Solyc10g080180	PGSC0003DMT400060892	0.0167855	0.0645387	0.260084
WGD	Solyc01g104510	PGSC0003DMT400061016	0.00191909	0.116703	0.0164442
WGD	Solyc03g113850	PGSC0003DMT400062862	0.0303194	0.116302	0.260695
WGD	Solyc05g006340	PGSC0003DMT400062862	0.320861	3.755	0.0854489
WGD	Solyc03g114690	PGSC0003DMT400063296	0.0173986	0.0903992	0.192464
WGD	Solyc01g099400	PGSC0003DMT400063510	0.191263	0.328911	0.581504
WGD	Solyc01g100050	PGSC0003DMT400063603	0.00339673	0.0780857	0.0435
WGD	Solyc01g103720	PGSC0003DMT400064159	0.0145287	0.0952667	0.152505
WGD	Solyc07g063330	PGSC0003DMT400064366	0.16171	0.74016	0.218479
WGD	Solyc10g006890	PGSC0003DMT400064366	0.0307602	0.11051	0.278348
WGD	Solyc04g008720	PGSC0003DMT400065114	0.0135198	0.0694923	0.194551
WGD	Solyc04g057940	PGSC0003DMT400065133	0.0179107	0.085807	0.208733
WGD	Solyc11g072540	PGSC0003DMT400065281	0.036331	0.111976	0.324455
WGD	Solyc06g008310	PGSC0003DMT400065548	0.014239	0.0637473	0.223367
WGD	Solyc11g005710	PGSC0003DMT400065697	0.0307102	0.101961	0.301196
WGD	Solyc01g107160	PGSC0003DMT400066160	0.00134616	0.0974575	0.0138127
WGD	Solyc01g109120	PGSC0003DMT400066737	0.0155969	0.193712	0.0805159
WGD	Solyc03g044830	PGSC0003DMT400066737	0.312718	4.05175	0.077181
WGD	Solyc03g059100	PGSC0003DMT400067694	0.0446001	0.175386	0.254296
WGD	Solyc12g044320	PGSC0003DMT400068048	0.00936061	0.20959	0.0446616
WGD	Solyc03g097340	PGSC0003DMT400068077	0.00976378	0.155869	0.0626409
WGD	Solyc03g096870	PGSC0003DMT400069532	0.0517853	0.571526	0.0906087
WGD	Solyc06g072830	PGSC0003DMT400069532	0.00820171	0.0894421	0.0916986
WGD	Solyc06g071560	PGSC0003DMT400069666	0.0114264	0.0887865	0.128695
WGD	Solyc11g007780	PGSC0003DMT400070284	0.0170341	0.0800248	0.21286
WGD	Solyc11g072050	PGSC0003DMT400070470	0.015472	0.0622247	0.248647
WGD	Solyc01g096950	PGSC0003DMT400070785	0.0121291	0.0522399	0.232181
WGD	Solyc05g012720	PGSC0003DMT400072829	0.0783472	0.169325	0.462703
WGD	Solyc05g012300	PGSC0003DMT400072928	0.0223708	0.0912281	0.245219
WGD	Solyc02g072230	PGSC0003DMT400073081	0.0104826	0.100249	0.104566
WGD	Solyc06g066730	PGSC0003DMT400073669	0.0399164	0.597089	0.0668517
WGD	Solyc12g043000	PGSC0003DMT400073669	0.00793022	0.0721295	0.109944
WGD	Solyc11g005800	PGSC0003DMT400073807	0.0177318	0.0828529	0.214016
WGD	Solyc07g008860	PGSC0003DMT400073944	0.0125824	0.0816223	0.154154
WGD	Solyc06g069010	PGSC0003DMT400074094	0.00419497	0.0989102	0.0424119
WGD	Solyc07g044850	PGSC0003DMT400074135	0.180422	0.757614	0.238145
WGD	Solyc09g090660	PGSC0003DMT400075431	0.0896296	0.522814	0.171437
WGD	Solyc05g008190	PGSC0003DMT400078468	0.0107861	0.0589451	0.182986
WGD	Solyc02g091790	PGSC0003DMT400078695	0.00344488	0.099416	0.0346511
WGD	Solyc03g116750	PGSC0003DMT400079377	0.142166	3.22776	0.0440447
WGD	Solyc07g008040	PGSC0003DMT400079377	0.0102742	0.0628178	0.163556
WGD	Solyc01g110030	PGSC0003DMT400079519	0.0060294	0.0900363	0.0669663
WGD	Solyc04g009360	PGSC0003DMT400082429	0.0165123	0.0463554	0.356211
WGD	Solyc10g005730	PGSC0003DMT400087633	0.174019	0.641473	0.27128
WGD	Solyc12g088570	PGSC0003DMT400088760	0.0819218	0.209263	0.391477
WGD	Solyc12g049100	PGSC0003DMT400093628	0.102944	0.168708	0.610189
WGD	Solyc05g010470	PGSC0003DMT400093989	0.00926368	0.138968	0.0666605
WGD	Solyc09g064770	PGSC0003DMT400096620	0.47728	1.12068	0.425885
WGD	Solyc01g104510	SMEL4.1_01g000280	0.00449729	0.17422	0.0258139
WGD	Solyc01g103720	SMEL4.1_01g000910	0.0326444	0.260798	0.125171
WGD	Solyc01g111590	SMEL4.1_01g003140	0.0258872	0.326898	0.0791906
WGD	Solyc01g111030	SMEL4.1_01g003750	0.0613158	0.188277	0.325668
WGD	Solyc01g110030	SMEL4.1_01g004540	0.0166688	0.157989	0.105506
WGD	Solyc01g109560	SMEL4.1_01g005000	0.0252007	0.225521	0.111744
WGD	Solyc01g109350	SMEL4.1_01g005220	0.0358588	0.19438	0.184478
WGD	Solyc01g107160	SMEL4.1_01g007070	0.01888	0.210386	0.0897397
WGD	Solyc01g100050	SMEL4.1_01g009920	0.0103108	0.206614	0.0499035
WGD	Solyc01g099400	SMEL4.1_01g011220	0.176085	0.40746	0.432152
WGD	Solyc01g098090	SMEL4.1_01g011910	0.0543555	0.178675	0.304214
WGD	Solyc01g096950	SMEL4.1_01g013400	0.0605345	0.230885	0.262185
WGD	Solyc01g094480	SMEL4.1_01g015760	0.0249969	0.186784	0.133827
WGD	Solyc01g091310	SMEL4.1_01g016990	0.0341422	0.197122	0.173203
WGD	Solyc01g087670	SMEL4.1_01g021030	0.0322099	0.166271	0.19372
WGD	Solyc01g079510	SMEL4.1_01g023580	0.0445559	0.125782	0.354231
WGD	Solyc01g080690	SMEL4.1_01g025260	0.207427	0.530022	0.391356
WGD	Solyc01g066740	SMEL4.1_01g026760	0.048975	0.179832	0.272338
WGD	Solyc01g060050	SMEL4.1_01g028090	0.0519947	0.2458	0.211532
WGD	Solyc02g038750	SMEL4.1_02g004460	0.0390167	0.275876	0.141428
WGD	Solyc02g072230	SMEL4.1_02g011230	0.0407629	0.201339	0.202459
WGD	Solyc02g069770	SMEL4.1_02g013240	0.0358867	0.156902	0.228721
WGD	Solyc02g078000	SMEL4.1_02g016110	0.122382	0.205667	0.595051
WGD	Solyc02g078800	SMEL4.1_02g016860	0.069293	0.146336	0.47352
WGD	Solyc02g078830	SMEL4.1_02g016890	0.0352466	0.269952	0.130566
WGD	Solyc02g079110	SMEL4.1_02g017150	0.0762098	0.237574	0.320784
WGD	Solyc02g083940	SMEL4.1_02g020760	0.0343693	0.174026	0.197495
WGD	Solyc02g091790	SMEL4.1_02g024440	0.0528799	0.315461	0.167627
WGD	Solyc02g091790	SMEL4.1_02g024550	0.0295654	0.188891	0.156521
WGD	Solyc02g088780	SMEL4.1_02g026160	0.0420361	0.187037	0.224747
WGD	Solyc02g087300	SMEL4.1_02g029280	0.0186662	0.207185	0.0900942
WGD	Solyc02g086470	SMEL4.1_02g030010	0.0302476	0.179923	0.168114
WGD	Solyc05g006340	SMEL4.1_03g013160	0.0654681	0.338928	0.193162
WGD	Solyc03g093490	SMEL4.1_03g013850	0.00984333	0.27149	0.0362566
WGD	Solyc05g006470	SMEL4.1_03g014250	0.0118002	0.157876	0.0747434
WGD	Solyc03g026350	SMEL4.1_03g016860	0.0242509	0.181852	0.133355
WGD	Solyc03g082870	SMEL4.1_03g018060	0.0608962	0.223854	0.272036
WGD	Solyc06g052070	SMEL4.1_03g018060	0.183212	0.938039	0.195314
WGD	Solyc08g082900	SMEL4.1_03g018060	0.445928	2.9556	0.150875
WGD	Solyc03g097160	SMEL4.1_03g019910	0.0558739	0.199487	0.280088
WGD	Solyc03g096870	SMEL4.1_03g020260	0.0123475	0.190812	0.0647105
WGD	Solyc06g072830	SMEL4.1_03g020260	0.0493427	0.664305	0.074277
WGD	Solyc08g005420	SMEL4.1_03g020260	0.194716	3.81404	0.0510525
WGD	Solyc03g112530	SMEL4.1_03g023350	0.0136348	0.176231	0.0773687
WGD	Solyc03g111780	SMEL4.1_03g024110	0.0835711	0.342104	0.244286
WGD	Solyc03g111740	SMEL4.1_03g024140	0.0300357	0.210723	0.142536
WGD	Solyc03g113850	SMEL4.1_03g025680	0.0488881	0.215153	0.227225
WGD	Solyc05g006340	SMEL4.1_03g025680	0.353922	3.53903	0.100006
WGD	Solyc03g116750	SMEL4.1_03g026190	0.0115802	0.1936	0.0598148
WGD	Solyc07g008040	SMEL4.1_03g026190	0.145292	3.22199	0.0450938
WGD	Solyc03g114690	SMEL4.1_03g027960	0.0394555	0.15653	0.252064
WGD	Solyc03g117360	SMEL4.1_03g028770	0.0136689	0.200217	0.0682704
WGD	Solyc03g117370	SMEL4.1_03g028780	0.118245	0.269659	0.438499
WGD	Solyc12g042200	SMEL4.1_03g029480	0.240033	0.798445	0.300626
WGD	Solyc03g119040	SMEL4.1_03g030230	0.0137508	0.303253	0.0453443
WGD	Solyc03g119090	SMEL4.1_03g030280	0.0178007	0.28235	0.0630447
WGD	Solyc03g119650	SMEL4.1_03g030900	0.0125096	0.164189	0.0761899
WGD	Solyc03g120260	SMEL4.1_03g031100	0.240062	2.20617	0.108814
WGD	Solyc06g066730	SMEL4.1_03g031100	0.0514501	0.678176	0.0758654
WGD	Solyc03g120080	SMEL4.1_03g031280	0.0293247	0.237991	0.123218
WGD	Solyc03g120010	SMEL4.1_03g031330	0.012556	0.201807	0.0622178
WGD	Solyc03g120900	SMEL4.1_03g032270	0.0224693	0.119083	0.188686
WGD	Solyc12g044800	SMEL4.1_03g032750	0.0438025	0.905371	0.0483807
WGD	Solyc03g121580	SMEL4.1_03g032940	0.112506	0.398328	0.282446
WGD	Solyc07g066130	SMEL4.1_04g000210	0.252175	1.1908	0.211769
WGD	Solyc10g005730	SMEL4.1_04g000210	0.0157148	0.302678	0.0519194
WGD	Solyc08g081990	SMEL4.1_04g001090	0.470337	3.10748	0.151357
WGD	Solyc10g011690	SMEL4.1_04g001090	0.0598795	0.161061	0.371781
WGD	Solyc07g063330	SMEL4.1_04g002330	0.158216	0.846178	0.186978
WGD	Solyc10g006890	SMEL4.1_04g002330	0.0581054	0.239852	0.242255
WGD	Solyc10g047000	SMEL4.1_04g008690	0.225828	0.497213	0.454188
WGD	Solyc11g017070	SMEL4.1_04g010530	0.0173362	0.135323	0.128109
WGD	Solyc04g057940	SMEL4.1_04g011550	0.0444565	0.23822	0.18662
WGD	Solyc04g072890	SMEL4.1_04g015560	0.0465312	0.234257	0.198633
WGD	Solyc04g076020	SMEL4.1_04g017050	0.030388	0.214512	0.141661
WGD	Solyc04g077680	SMEL4.1_04g018730	0.0556232	0.218196	0.254923
WGD	Solyc12g088290	SMEL4.1_04g018730	0.152396	0.681146	0.223734
WGD	Solyc04g078320	SMEL4.1_04g019250	0.0227368	0.260771	0.0871908
WGD	Solyc12g088540	SMEL4.1_04g019250	0.160292	0.771506	0.207765
WGD	Solyc04g078780	SMEL4.1_04g019720	0.02424	0.229193	0.105762
WGD	Solyc04g080980	SMEL4.1_04g021960	0.0113122	0.17667	0.0640304
WGD	Solyc04g082470	SMEL4.1_04g022870	0.00801359	0.377147	0.0212479
WGD	Solyc05g053130	SMEL4.1_05g000200	0.0357814	0.174733	0.204778
WGD	Solyc09g091020	SMEL4.1_05g000200	0.109888	0.660983	0.166249
WGD	Solyc06g066730	SMEL4.1_05g013460	0.0715484	0.752745	0.09505
WGD	Solyc12g043000	SMEL4.1_05g013460	0.0454925	0.22667	0.200699
WGD	Solyc12g088340	SMEL4.1_05g017970	0.0342207	0.177084	0.193245
WGD	Solyc12g099010	SMEL4.1_05g022210	0.0450079	0.163422	0.275409
WGD	Solyc09g098330	SMEL4.1_05g022510	0.10952	0.963541	0.113664
WGD	Solyc12g098690	SMEL4.1_05g022510	0.0346626	0.267291	0.129681
WGD	Solyc08g080080	SMEL4.1_05g022890	0.101231	0.876792	0.115456
WGD	Solyc12g056490	SMEL4.1_05g022890	0.0377388	0.205917	0.183272
WGD	Solyc06g008880	SMEL4.1_06g000190	0.0253488	0.202595	0.12512
WGD	Solyc06g008310	SMEL4.1_06g001190	0.0257704	0.122445	0.210465
WGD	Solyc06g008700	SMEL4.1_06g001380	0.0366159	0.214182	0.170957
WGD	Solyc06g008110	SMEL4.1_06g002540	0.0200862	0.261791	0.0767262
WGD	Solyc03g082870	SMEL4.1_06g011310	0.18351	0.75235	0.243915
WGD	Solyc06g052070	SMEL4.1_06g011310	0.0534464	0.21761	0.245606
WGD	Solyc06g065640	SMEL4.1_06g017570	0.0176054	0.175564	0.100279
WGD	Solyc06g064830	SMEL4.1_06g018560	0.00343707	0.106353	0.0323176
WGD	Solyc12g044800	SMEL4.1_06g019630	0.078265	0.812862	0.0962832
WGD	Solyc03g120260	SMEL4.1_06g020340	0.234295	2.68533	0.0872501
WGD	Solyc06g066730	SMEL4.1_06g020340	0.0124487	0.155992	0.0798033
WGD	Solyc12g043000	SMEL4.1_06g020340	0.0432314	0.655092	0.0659928
WGD	Solyc06g069010	SMEL4.1_06g021600	0.016389	0.357903	0.0457918
WGD	Solyc06g071560	SMEL4.1_06g023250	0.0421104	0.148585	0.28341
WGD	Solyc03g096870	SMEL4.1_06g024490	0.0556704	0.727411	0.0765322
WGD	Solyc06g072830	SMEL4.1_06g024490	0.02378	0.190137	0.125068
WGD	Solyc06g073650	SMEL4.1_06g025280	0.11274	0.31367	0.359423
WGD	Solyc06g083460	SMEL4.1_06g029560	0.0140773	0.153624	0.0916345
WGD	Solyc09g061290	SMEL4.1_06g029560	0.0505257	0.761093	0.0663858
WGD	Solyc03g116750	SMEL4.1_07g003520	0.138119	3.09053	0.0446909
WGD	Solyc07g008040	SMEL4.1_07g003520	0.025897	0.187417	0.138178
WGD	Solyc07g020870	SMEL4.1_07g008440	0.0740576	0.209384	0.353693
WGD	Solyc07g039200	SMEL4.1_07g009510	0.0346615	0.218435	0.158681
WGD	Solyc07g039200	SMEL4.1_07g010020	0.808164	1.81389	0.445541
WGD	Solyc07g044850	SMEL4.1_07g014080	0.064709	0.123615	0.52347
WGD	Solyc07g053660	SMEL4.1_07g018930	0.0335937	0.221879	0.151406
WGD	Solyc07g063120	SMEL4.1_07g022620	0.0536794	0.157598	0.34061
WGD	Solyc12g013840	SMEL4.1_07g022620	0.13125	0.699531	0.187626
WGD	Solyc07g063330	SMEL4.1_07g022820	0.021831	0.179191	0.121831
WGD	Solyc10g006890	SMEL4.1_07g022820	0.152591	0.712279	0.214229
WGD	Solyc07g064090	SMEL4.1_07g023860	0.0303171	0.180196	0.168245
WGD	Solyc07g066060	SMEL4.1_07g025670	0.00906387	0.175171	0.051743
WGD	Solyc07g066130	SMEL4.1_07g025750	0.282112	0.730444	0.38622
WGD	Solyc10g005730	SMEL4.1_07g025750	0.180208	0.769229	0.23427
WGD	Solyc07g066410	SMEL4.1_07g026070	0.0883529	0.230445	0.383401
WGD	Solyc08g008490	SMEL4.1_08g000550	0.0408447	0.177325	0.230338
WGD	Solyc08g082900	SMEL4.1_08g000550	0.172362	0.662208	0.260284
WGD	Solyc08g005420	SMEL4.1_08g000880	0.0523792	0.198703	0.263605
WGD	Solyc08g006010	SMEL4.1_08g002650	0.0559541	0.173265	0.322941
WGD	Solyc08g006910	SMEL4.1_08g004270	0.153599	0.304852	0.503847
WGD	Solyc08g067040	SMEL4.1_08g015130	0.0214164	0.153427	0.139587
WGD	Solyc08g076030	SMEL4.1_08g019340	0.0153236	0.170372	0.0899419
WGD	Solyc08g080080	SMEL4.1_08g022310	0.0176464	0.242993	0.0726209
WGD	Solyc12g056490	SMEL4.1_08g022310	0.0876549	0.930201	0.0942322
WGD	Solyc03g082870	SMEL4.1_08g025570	0.453782	2.83577	0.160021
WGD	Solyc08g008490	SMEL4.1_08g025570	0.170254	0.744763	0.228602
WGD	Solyc08g082900	SMEL4.1_08g025570	0.0504975	0.162915	0.309962
WGD	Solyc08g082100	SMEL4.1_08g026320	0.031445	0.214785	0.146402
WGD	Solyc08g081990	SMEL4.1_08g026420	0.06609	0.160574	0.411586
WGD	Solyc10g011690	SMEL4.1_08g026420	0.507032	2.9197	0.173659
WGD	Solyc08g081640	SMEL4.1_08g026750	0.0478494	0.152996	0.312749
WGD	Solyc09g009410	SMEL4.1_09g000800	0.275832	0.489208	0.563835
WGD	Solyc09g007670	SMEL4.1_09g002390	0.0159544	0.167164	0.0954415
WGD	Solyc09g010720	SMEL4.1_09g004350	0.0464093	0.379391	0.122326
WGD	Solyc10g086430	SMEL4.1_09g004350	0.214595	1.18505	0.181086
WGD	Solyc06g083460	SMEL4.1_09g013220	0.0599823	0.652163	0.0919744
WGD	Solyc09g061290	SMEL4.1_09g013220	0.0279592	0.199506	0.140142
WGD	Solyc09g065290	SMEL4.1_09g015110	0.0341046	0.313362	0.108835
WGD	Solyc09g075000	SMEL4.1_09g018210	0.0288362	0.357265	0.0807138
WGD	Solyc09g091020	SMEL4.1_09g021960	0.0451843	0.157482	0.286916
WGD	Solyc09g090660	SMEL4.1_09g022320	0.0251743	0.145398	0.17314
WGD	Solyc09g098330	SMEL4.1_09g024890	0.0289514	0.16018	0.180743
WGD	Solyc05g008190	SMEL4.1_10g000360	0.0467848	0.230124	0.203303
WGD	Solyc12g005950	SMEL4.1_10g002450	0.0194411	0.207794	0.0935597
WGD	Solyc07g063120	SMEL4.1_10g004500	0.132591	0.802942	0.165131
WGD	Solyc12g013840	SMEL4.1_10g004500	0.0268888	0.217353	0.12371
WGD	Solyc03g079920	SMEL4.1_10g011550	0.0216176	0.205826	0.105029
WGD	Solyc03g095210	SMEL4.1_10g012510	0.0983626	0.349506	0.281433
WGD	Solyc05g012300	SMEL4.1_10g015820	0.0446795	0.201279	0.221978
WGD	Solyc05g012720	SMEL4.1_10g016190	0.0768633	0.270074	0.284601
WGD	Solyc05g010470	SMEL4.1_10g016890	0.0307819	0.312947	0.0983613
WGD	Solyc09g010720	SMEL4.1_10g019310	0.233425	1.42561	0.163736
WGD	Solyc10g086430	SMEL4.1_10g019310	0.063632	0.268478	0.23701
WGD	Solyc09g007670	SMEL4.1_10g020260	0.101577	0.73738	0.137754
WGD	Solyc10g086070	SMEL4.1_10g020260	0.0581571	0.259937	0.223736
WGD	Solyc10g080180	SMEL4.1_10g025110	0.0412408	0.220828	0.186755
WGD	Solyc11g010910	SMEL4.1_11g000710	0.0525776	0.135029	0.38938
WGD	Solyc11g007780	SMEL4.1_11g001560	0.0442321	0.216538	0.20427
WGD	Solyc11g005800	SMEL4.1_11g004140	0.0374313	0.156667	0.238922
WGD	Solyc11g005710	SMEL4.1_11g005530	0.0809409	0.34916	0.231816
WGD	Solyc11g005550	SMEL4.1_11g005780	0.0195958	0.185346	0.105725
WGD	Solyc11g005190	SMEL4.1_11g006220	0.0652769	0.562642	0.116019
WGD	Solyc04g008720	SMEL4.1_11g020630	0.0461398	0.164967	0.279692
WGD	Solyc04g016510	SMEL4.1_11g022680	0.0240626	0.181342	0.132692
WGD	Solyc04g012170	SMEL4.1_11g024330	0.0185858	0.209568	0.0886862
WGD	Solyc11g011980	SMEL4.1_11g027470	0.0374483	0.218922	0.171058
WGD	Solyc12g009030	SMEL4.1_12g001750	0.02611	0.279993	0.0932526
WGD	Solyc11g072540	SMEL4.1_12g013690	0.0432106	0.229435	0.188335
WGD	Solyc11g072050	SMEL4.1_12g014030	0.0463785	0.151841	0.305441
WGD	Solyc11g067200	SMEL4.1_12g015830	0.0411257	0.186587	0.22041
WGD	Solyc11g067090	SMEL4.1_12g015930	0.0207526	0.144462	0.143654
WGD	Solyc07g044850	SMEL4.1_12g018340	0.199692	0.761894	0.2621
