# Supplementary material for: Genome-Wide Identification of the WD40 Gene Family in Tomato (Solanum lycopersicum L.)
Source: Genes (Basel). 2023 Jun 15;14(6):1273. doi: 10.3390/genes14061273 (PMC10298117; doi:10.3390/genes14061273)
Supplement: Supplementary file 1 [file genes-14-01273-s001.zip › TableS8. SSR loci in the WD40 genes of tomato.xlsx]

## Sheet: Supplementary Table5. .
Table S8. SSR loci in the WD40 genes of tomato
ID	SSR nr.	SSR type	SSR	size	start	end
Solyc06g071560	1	p2	(TG)11	22	2346	2367
Solyc09g031610	1	p7	(GGGGGGT)3	21	9443	9463
Solyc03g117360	1	p3	(TTA)7	21	421	441
Solyc09g091020	1	p3	(CCG)7	21	327	347
Solyc09g091020	2	p5	(GGGGT)4	20	6902	6921
Solyc01g107160	1	p2	(AC)10	20	2387	2406
Solyc01g111860	1	p2	(AT)11	22	2503	2524
Solyc06g008880	1	p2	(AT)19	38	482	519
Solyc12g035360	1	p2	(TA)14	28	1020	1047
Solyc12g035360	2	p2	(TA)14	28	8856	8883
Solyc02g078000	1	p3	(TTC)7	21	9726	9746
Solyc03g082870	1	p3	(GAG)7	21	37	57
Solyc04g009360	1	p2	(TG)10	20	772	791
Solyc06g008110	1	p6	(AGGAAG)4	24	498	521
Solyc07g044850	1	p2	(AT)29	58	5175	5232
Solyc07g044850	2	p5	(TTATT)4	20	11669	11688
Solyc12g088570	1	p5	(TTTTG)4	20	1250	1269
Solyc05g006340	1	p6	(TAATAG)4	24	1959	1982
Solyc05g025510	1	p7	(TTATTTT)3	21	4724	4744
Solyc05g025510	2	p3	(TTA)9	27	5068	5094
Solyc05g025510	3	p2	(TA)15	30	6004	6033
Solyc08g023590	1	p7	(TTTTCTG)3	21	4113	4133
Solyc11g005550	1	p5	(GGAGA)4	20	3727	3746
Solyc12g088540	1	p5	(TTTTG)4	20	1394	1413
Solyc04g078320	1	p6	(CGGGAA)4	24	2376	2399
Solyc06g065640	1	p3	(CAG)7	21	2916	2936
Solyc06g065640	2	p3	(CAG)7	21	2955	2975
Solyc06g066730	1	p2	(TA)18	36	10120	10155
Solyc07g032100	1	p2	(CT)11	22	267	288
Solyc01g109350	1	p2	(CT)10	20	15144	15163
Solyc01g109350	2	p2	(TA)11	22	17293	17314
Solyc04g008720	1	p2	(GT)10	20	5584	5603
Solyc03g026350	1	p2	(TC)11	22	1816	1837
Solyc01g087670	1	p1	(C)21	21	3420	3440
Solyc01g098090	1	p2	(CT)10	20	7789	7808
