# Supplementary material for: Genome-Wide Identification of the WD40 Gene Family in Tomato (Solanum lycopersicum L.)
Source: Genes (Basel). 2023 Jun 15;14(6):1273. doi: 10.3390/genes14061273 (PMC10298117; doi:10.3390/genes14061273)
Supplement: Supplementary file 1 [file genes-14-01273-s001.zip › TableS9. Predicting the interaction between tomato WD40 gene and microRNA.xlsx]

## Sheet: psRNATargetJob-1675510585442766
Table S9. Predicting the interaction between tomato WD40 gene and microRNA
miRNA_Acc.	Target_Acc.	Expectation	miRNA_start	miRNA_end	Target_start	Target_end	miRNA_aligned_fragment	alignment	Target_aligned_fragment	Inhibition	Target_Desc.	Multiplicity
sly-miR156d-5p	Solyc12g098690	5	1	20	5546	5565	UGACAGAAGAGAGUGAGCAC	::::: .:.: :::: :::	CUGCUCUUUUUGUUCUUUCA	Cleavage	+	1
sly-miR156d-5p	Solyc12g044800	5	1	20	576	595	UGACAGAAGAGAGUGAGCAC	::::...:.:.::.: :.:	UUGCUUGUUUUUUUUUUUUA	Cleavage	-	1
sly-miR156d-5p	Solyc11g072540	5	1	20	2364	2383	UGACAGAAGAGAGUGAGCAC	:::. .:: :::::::.:	UGGCUUCUUCACUUCUGUUA	Translation	+	2
sly-miR156d-5p	Solyc11g067200	5	1	20	630	649	UGACAGAAGAGAGUGAGCAC	: ::...:.:.::.::::	AUUCUUGUUUUUUUUUGUCU	Cleavage	-	1
sly-miR156d-5p	Solyc10g011690	5	1	20	11	30	UGACAGAAGAGAGUGAGCAC	::.:. .:::.::.: :::	UUGUUUUUUCUUUUUUUUCA	Cleavage	+	1
sly-miR156d-5p	Solyc09g090660	5	1	20	2170	2189	UGACAGAAGAGAGUGAGCAC	:::: :::::::.: ::	AAGCUCUCUCUCUUUUUUCC	Cleavage	+	1
sly-miR156d-5p	Solyc09g007670	5	1	20	6387	6406	UGACAGAAGAGAGUGAGCAC	: ::..:.::::.::::	UGGAUCGUUUUCUUUUGUCC	Cleavage	+	1
sly-miR156d-5p	Solyc08g076030	5	1	20	13898	13917	UGACAGAAGAGAGUGAGCAC	:::.:.:::.:::: ::	UAGCUUAUUCUUUUCUAUCU	Cleavage	-	1
sly-miR156d-5p	Solyc08g067040	5	1	20	5570	5589	UGACAGAAGAGAGUGAGCAC	: .:: .::::::.::: :	UUUUUCUUUCUCUUUUGUGA	Cleavage	+	1
sly-miR156d-5p	Solyc07g053660	5	1	20	7028	7048	UGACAG-AAGAGAGUGAGCAC	::: .:::::.:: ::::::	CUGCCUACUCUUUUUCUGUCA	Cleavage	+	2
sly-miR156d-5p	Solyc07g053660	5	1	20	1539	1558	UGACAGAAGAGAGUGAGCAC	::: ::::::::.:: ::	GUGAAAACUCUCUUUUGGCA	Cleavage	+	2
sly-miR156d-5p	Solyc06g066730	5	1	20	11048	11067	UGACAGAAGAGAGUGAGCAC	:::::...:::.:::: :.	GUGCUUGUUCUUUUCUUUUU	Cleavage	+	2
sly-miR156d-5p	Solyc06g065640	5	1	20	1542	1561	UGACAGAAGAGAGUGAGCAC	::.:. : .::::.:::.:	CUGUUUUCAUUCUUUUGUUA	Cleavage	+	2
sly-miR156d-5p	Solyc05g025510	5	1	20	1092	1111	UGACAGAAGAGAGUGAGCAC	::: ..::. :::.:::.:	UUGCAUGCUUGCUUUUGUUA	Translation	-	1
sly-miR156d-5p	Solyc05g006470	5	1	20	2875	2894	UGACAGAAGAGAGUGAGCAC	::::::.:.:.::: :.:	AUGCUCAUUUUUUUCCAUUA	Cleavage	+	2
sly-miR156d-5p	Solyc05g006470	5	1	20	3834	3853	UGACAGAAGAGAGUGAGCAC	: ::: .:.:.::.:::..	CUACUCUUUUUUUUUUGUUG	Cleavage	+	2
sly-miR156d-5p	Solyc04g076020	5	1	20	5454	5473	UGACAGAAGAGAGUGAGCAC	: ::. .::::::.: :::	CUUCUUUUUCUCUUUUCUCA	Cleavage	-	1
sly-miR156d-5p	Solyc04g072890	5	1	20	3570	3588	UGACAGAAGAGAGUGAGCAC	:: ::: ::::::::::..	AUGGUCA-UCUCUUCUGUUG	Cleavage	+	1
sly-miR156d-5p	Solyc04g009360	5	1	20	944	963	UGACAGAAGAGAGUGAGCAC	: ::::.:.:::: :::.	UUACUCAUUUUCUUGUGUUC	Cleavage	-	1
sly-miR156d-5p	Solyc03g119090	5	1	20	3058	3077	UGACAGAAGAGAGUGAGCAC	:::::. .:::.:::: ::	GUGCUUCUUCUUUUCUUUCU	Cleavage	-	2
sly-miR156d-5p	Solyc02g078800	5	1	20	13160	13179	UGACAGAAGAGAGUGAGCAC	: .:.:: .::::.:::.:	AUCUUUACCUUCUUUUGUUA	Cleavage	+	1
sly-miR156d-5p	Solyc02g072230	5	1	20	2767	2786	UGACAGAAGAGAGUGAGCAC	::.:.::::::.: :::	CCACUUAUUCUCUUUUAUCA	Cleavage	+	2
sly-miR156d-5p	Solyc02g072230	5	1	20	2902	2921	UGACAGAAGAGAGUGAGCAC	::.:...:.::::.: :.:	CUGUUUGUUUUCUUUUUUUA	Cleavage	+	2
sly-miR156d-5p	Solyc02g038750	5	1	20	1386	1405	UGACAGAAGAGAGUGAGCAC	.:.::::: ::.:::::	UAAUUUACUCUGUUUUGUCA	Cleavage	-	2
sly-miR156d-5p	Solyc02g038750	5	1	20	2842	2861	UGACAGAAGAGAGUGAGCAC	.:: ::.::::.:::.:	GCUUUCUCUUUCUUUUGUUA	Cleavage	-	2
sly-miR156d-5p	Solyc01g100050	5	1	20	3347	3366	UGACAGAAGAGAGUGAGCAC	: ::: .: :.::::::.:	CUUCUCUUUGUUUUCUGUUA	Translation	+	1
sly-miR156d-5p	Solyc01g096950	5	1	20	566	585	UGACAGAAGAGAGUGAGCAC	:: :. .:.::::::::.	UUGAUUCUUUUCUUCUGUUU	Cleavage	+	1
sly-miR156d-5p	Solyc01g079510	5	1	20	2567	2586	UGACAGAAGAGAGUGAGCAC	::: .:.::::: .::::	CUGCCUAUUCUCUGUUGUCU	Cleavage	+	1
sly-miR156e-5p	Solyc12g099010	5	1	20	6432	6451	UGAUAGAAGAGAGUGAGCAC	:::: .::. :::::.::	UUGCUAGCUUGCUUCUGUCC	Translation	-	1
sly-miR156e-5p	Solyc12g098690	5	1	20	5546	5565	UGAUAGAAGAGAGUGAGCAC	::::: .:.: :::: :::	CUGCUCUUUUUGUUCUUUCA	Cleavage	+	1
sly-miR156e-5p	Solyc12g044800	5	1	20	576	595	UGAUAGAAGAGAGUGAGCAC	::::...:.:.::.: :.:	UUGCUUGUUUUUUUUUUUUA	Cleavage	-	2
sly-miR156e-5p	Solyc12g044800	5	1	20	6621	6640	UGAUAGAAGAGAGUGAGCAC	: .:. .::::::.::::	CUAUUUUUUCUCUUUUAUCU	Cleavage	-	2
sly-miR156e-5p	Solyc11g005550	5	1	20	4259	4278	UGAUAGAAGAGAGUGAGCAC	: ::. ::::.::::.:.	UUCCUUUCUCUUUUCUGUUC	Cleavage	+	1
sly-miR156e-5p	Solyc10g011690	5	1	20	11	30	UGAUAGAAGAGAGUGAGCAC	::.:. .:::.::.: :::	UUGUUUUUUCUUUUUUUUCA	Cleavage	+	1
sly-miR156e-5p	Solyc10g006890	5	1	20	10125	10144	UGAUAGAAGAGAGUGAGCAC	: .:: .:::.:: :::::	UUUUUCUUUCUUUUGUAUCA	Cleavage	+	1
sly-miR156e-5p	Solyc09g098330	5	1	20	2787	2806	UGAUAGAAGAGAGUGAGCAC	:.:::.:.:.::::.: :	AAGUUCAUUUUUUUCUGUGA	Cleavage	-	1
sly-miR156e-5p	Solyc09g090660	5	1	20	2170	2189	UGAUAGAAGAGAGUGAGCAC	:::: :::::::.: ::	AAGCUCUCUCUCUUUUUUCC	Cleavage	+	2
sly-miR156e-5p	Solyc09g090660	5	1	20	3140	3159	UGAUAGAAGAGAGUGAGCAC	: .:::::.::::.:: :	UUUUUCACUUUCUUUUACCU	Cleavage	+	2
sly-miR156e-5p	Solyc09g065700	5	1	20	14048	14067	UGAUAGAAGAGAGUGAGCAC	: .:::.:.:.::::.:.	UUUUUCAUUUUUUUCUGUUC	Cleavage	+	4
sly-miR156e-5p	Solyc09g065700	5	1	20	18534	18552	UGAUAGAAGAGAGUGAGCAC	::.:: :: ::::::.:::	AUGUUCUCU-UCUUCUGUCA	Translation	+	4
sly-miR156e-5p	Solyc08g067040	5	1	20	463	482	UGAUAGAAGAGAGUGAGCAC	: ::. .::::::.:::.	CUACUUCUUCUCUUUUAUUU	Cleavage	+	2
sly-miR156e-5p	Solyc08g067040	5	1	20	331	350	UGAUAGAAGAGAGUGAGCAC	: ::: .:. :::.:::::	UUACUCUUUUACUUUUAUCA	Translation	+	2
sly-miR156e-5p	Solyc07g044850	5	1	20	8830	8849	UGAUAGAAGAGAGUGAGCAC	: :: :.:::.::.:::.	UUACUAAUUCUUUUUUAUUU	Cleavage	+	1
sly-miR156e-5p	Solyc06g066730	5	1	20	11048	11067	UGAUAGAAGAGAGUGAGCAC	:::::...:::.:::: :.	GUGCUUGUUCUUUUCUUUUU	Cleavage	+	2
sly-miR156e-5p	Solyc05g010470	5	1	20	5127	5146	UGAUAGAAGAGAGUGAGCAC	::: .:.:.:.::.:::.:	GUGAAUAUUUUUUUUUAUUA	Cleavage	-	1
sly-miR156e-5p	Solyc05g008190	5	1	20	2178	2197	UGAUAGAAGAGAGUGAGCAC	: ::.:.:.:. :.:::::	UUACUUAUUUUUCUUUAUCA	Cleavage	-	1
sly-miR156e-5p	Solyc04g076020	5	1	20	17966	17985	UGAUAGAAGAGAGUGAGCAC	: : :. ::::::::::..	CUUCGCGAUCUCUUCUAUUG	Cleavage	-	2
sly-miR156e-5p	Solyc04g076020	5	1	20	5454	5473	UGAUAGAAGAGAGUGAGCAC	: ::. .::::::.: :::	CUUCUUUUUCUCUUUUCUCA	Cleavage	-	2
sly-miR156e-5p	Solyc04g016510	5	1	20	3375	3394	UGAUAGAAGAGAGUGAGCAC	:::.: ..:::.::.:: ::	GUGUUAGUUCUUUUUUAACA	Cleavage	+	1
sly-miR156e-5p	Solyc03g121580	5	1	20	10522	10541	UGAUAGAAGAGAGUGAGCAC	:: :.: :.::::.::::	CUGGUUAGUUUCUUUUAUCC	Cleavage	-	2
sly-miR156e-5p	Solyc03g121580	5	1	20	237	256	UGAUAGAAGAGAGUGAGCAC	: : ::: :::::.::::	AUACACACACUCUUUUAUCU	Cleavage	-	2
sly-miR156e-5p	Solyc03g119090	5	1	20	583	602	UGAUAGAAGAGAGUGAGCAC	:::.:..:: :.::::.:..	GUGUUUGCUAUUUUCUGUUG	Translation	-	2
sly-miR156e-5p	Solyc03g119090	5	1	20	3058	3077	UGAUAGAAGAGAGUGAGCAC	:::::. .:::.:::: ::	GUGCUUCUUCUUUUCUUUCU	Cleavage	-	2
sly-miR156e-5p	Solyc03g117370	5	1	20	387	406	UGAUAGAAGAGAGUGAGCAC	: ::. .:::.:: :::::	UUUCUUCUUCUUUUAUAUCA	Cleavage	+	1
sly-miR156e-5p	Solyc02g078800	5	1	20	2500	2519	UGAUAGAAGAGAGUGAGCAC	:: :. .::::::.:::.:	GUUAUUUUUCUCUUUUAUUA	Cleavage	+	1
sly-miR156e-5p	Solyc02g072230	5	1	20	2902	2921	UGAUAGAAGAGAGUGAGCAC	::.:...:.::::.: :.:	CUGUUUGUUUUCUUUUUUUA	Cleavage	+	2
sly-miR156e-5p	Solyc02g069770	5	1	20	5739	5758	UGAUAGAAGAGAGUGAGCAC	::: :.:.:::: :.:::	CUGCCAAUUUUCUUGUGUCA	Cleavage	+	1
sly-miR171d	Solyc01g098090	5	1	20	11831	11850	UUGAGCCGCGCCAAUAUCAC	:: ::: ::.::::. :::	UUGUUAUAGGUGCGGUCCAA	Cleavage	+	1
sly-miR171d	Solyc01g079510	5	1	20	6078	6097	UUGAGCCGCGCCAAUAUCAC	:: ::::::.:: :.:...	UUGCUAUUGGUGCAGUUUGG	Cleavage	+	1
sly-miR1916	Solyc10g039190	5	1	20	626	645	AUUUCACUUAGACACCUCAA	: :::: ::::: :::.::	UCGAGGGGUCUAUGUGGAAG	Cleavage	+	1
sly-miR319a	Solyc07g066060	5	1	20	3948	3967	CUUGGACUGAAGGGAGCUCC	:: ::..:::: ::::::	UGAUCUUUCUUCCCUCCAAG	Cleavage	-	1
sly-miR319a	Solyc05g026480	5	1	20	3329	3348	CUUGGACUGAAGGGAGCUCC	:.:: :::..:::::::	GAUGUUCGCUUUGGUCCAAG	Cleavage	+	1
sly-miR319a	Solyc05g025630	5	1	20	427	446	CUUGGACUGAAGGGAGCUCC	::::..::::: :::: :	UAAGCUUUCUUCACUCCAUG	Cleavage	-	1
sly-miR319a	Solyc05g018780	5	1	20	421	440	CUUGGACUGAAGGGAGCUCC	::::..::::: :::: :	UAAGCUUUCUUCACUCCAUG	Cleavage	-	1
sly-miR319a	Solyc05g006470	5	1	20	9011	9030	CUUGGACUGAAGGGAGCUCC	:.:.:.: ::..::.::.:	UGGGUUUCAUUUGGUUCAGG	Cleavage	+	1
sly-miR319a	Solyc02g083940	5	1	20	3383	3402	CUUGGACUGAAGGGAGCUCC	: .:: .:.:::::::::.	GAGGCAUCUUUCAGUCCAGA	Cleavage	+	1
sly-miR319a	Solyc01g111030	5	1	20	1368	1387	CUUGGACUGAAGGGAGCUCC	: ::: :.::.. ::::::	UGUGCUGCUUUUGUUCCAAG	Cleavage	+	2
sly-miR319a	Solyc01g111030	5	1	20	10138	10157	CUUGGACUGAAGGGAGCUCC	: ::: :.::.. ::::::	UGUGCUGCUUUUGUUCCAAG	Cleavage	+	2
sly-miR394-3p	Solyc12g035360	5	1	20	6493	6511	AGGUGGGCAUACUGUCAACA	::::: .:::: .:.::::	GGUUGA-GGUAUAUCUACCU	Cleavage	+	1
sly-miR394-3p	Solyc10g039190	5	1	20	6997	7016	AGGUGGGCAUACUGUCAACA	::: : :::::::...:.:	UGUACAAAGUAUGCUUGCUU	Cleavage	+	1
sly-miR394-3p	Solyc03g120270	5	1	20	7256	7275	AGGUGGGCAUACUGUCAACA	:::::.: ::: .:::::	AUUUGACGGGAUGAUCACCU	Translation	+	1
sly-miR394-3p	Solyc02g079110	5	1	20	5849	5868	AGGUGGGCAUACUGUCAACA	::::. :: : :.::::::	AGUUGGGAGAAGGUCCACCU	Translation	+	1
sly-miR394-3p	Solyc01g098090	5	1	20	3204	3223	AGGUGGGCAUACUGUCAACA	: :: : ::::::::::..	UUUUCAGAGUAUGCCCAUUG	Cleavage	+	1
sly-miR394-5p	Solyc09g065700	5	1	20	2549	2568	UUGGCAUUCUGUCCACCUCC	::: :: :: :::.::..::	GGAAGUUGAAAGAGUGUUAA	Translation	+	2
sly-miR394-5p	Solyc07g066060	5	1	20	821	840	UUGGCAUUCUGUCCACCUCC	::: :: ::::.::: .::	AGAGUUGUACAGGAUGGUAA	Cleavage	-	1
sly-miR394-5p	Solyc07g064090	5	1	20	5116	5135	UUGGCAUUCUGUCCACCUCC	: :::: ::.::.: :.:::	GAAGGUUGAUAGGACGUCAA	Cleavage	-	1
sly-miR394-5p	Solyc04g012170	5	1	20	140	159	UUGGCAUUCUGUCCACCUCC	::::: :: :::.::..::	GGAGGAAGAAAGAGUGUUAA	Translation	-	1
sly-miR397	Solyc11g007780	5	1	20	1903	1922	AUUGAGUGCAGCGUUGAUGA	::.: ::::.:::.:::	AGAUUAUAGCUGUACUUAAU	Cleavage	+	1
sly-miR397	Solyc09g091020	5	1	20	943	962	AUUGAGUGCAGCGUUGAUGA	:.::.:.::.:.:.:::	UGUUUAAUGUUGUAUUUAAU	Cleavage	-	2
sly-miR397	Solyc09g010720	5	1	20	1166	1184	AUUGAGUGCAGCGUUGAUGA	::: ::.::.::::.:.::	UCA-CAGCGUUGCAUUUAAG	Cleavage	-	1
sly-miR397	Solyc08g081640	5	1	20	3728	3747	AUUGAGUGCAGCGUUGAUGA	..: .:::::: :::..::	AUGUGGACGCUGAACUUGAU	Cleavage	-	1
sly-miR397	Solyc04g076020	5	1	20	12430	12449	AUUGAGUGCAGCGUUGAUGA	:.:. ..::::::::..:	ACGUUUGUGCUGCACUUGAG	Cleavage	-	1
sly-miR397	Solyc01g111860	5	1	20	4199	4218	AUUGAGUGCAGCGUUGAUGA	::: : .:.::.:.::::	CCAUAAUUGUUGUAUUCAAA	Cleavage	-	1
sly-miR397	Solyc01g079510	5	1	20	13923	13942	AUUGAGUGCAGCGUUGAUGA	:::: :::. :::.:.::	GCAUCCACGUGGCAUUUAAC	Translation	+	1
sly-miR9470-3p	Solyc11g005550	5	1	20	772	790	UUUGGCUCAUGGAUUUUAGC	.:::: :.::::: :::::	UUUAAAUUUCAUGA-CCAAA	Cleavage	+	1
sly-miR9470-3p	Solyc09g074400	5	1	20	4229	4248	UUUGGCUCAUGGAUUUUAGC	: ::.:::::: .::: ::	ACAAAGAUCCAUUGGCCCAA	Cleavage	-	1
sly-miR9470-3p	Solyc09g064320	5	1	20	5435	5454	UUUGGCUCAUGGAUUUUAGC	:.:: ::..:::::...:	UGUGAACUCUGUGAGCUGGA	Cleavage	+	1
sly-miR9470-3p	Solyc08g029050	5	1	20	7424	7443	UUUGGCUCAUGGAUUUUAGC	.:. ::::.:::: ::::	AUUGCAAUCUAUGAACCAAC	Cleavage	-	1
sly-miR9470-3p	Solyc07g032100	5	1	20	7553	7572	UUUGGCUCAUGGAUUUUAGC	:::: .::::::.::. ::	GCUACUGUCCAUGGGCUCAA	Cleavage	+	1
sly-miR9470-3p	Solyc06g071560	5	1	20	4892	4911	UUUGGCUCAUGGAUUUUAGC	:: .::.::::: :.:::	ACUUUGAUUCAUGAACUAAA	Cleavage	+	1
sly-miR9470-3p	Solyc06g064830	5	1	20	9074	9093	UUUGGCUCAUGGAUUUUAGC	::.:::.::::. :..::	UAUAGAAUUCAUGGCCUGAA	Cleavage	-	1
sly-miR9470-3p	Solyc04g076020	5	1	20	11436	11455	UUUGGCUCAUGGAUUUUAGC	.::::::.:: ::..:::	UUUAAAAUUCAAUAGUUAAA	Cleavage	-	1
sly-miR9470-3p	Solyc03g112530	5	1	20	2941	2960	UUUGGCUCAUGGAUUUUAGC	:::... :..:::.:.:::.	GCUGGGCUUUAUGGGUCAAG	Cleavage	-	1
sly-miR9470-3p	Solyc03g059310	5	1	20	1859	1878	UUUGGCUCAUGGAUUUUAGC	:.:::::.:::::.. :.	UAUGAAAUCUAUGAGUUUAG	Cleavage	+	1
sly-miR9470-3p	Solyc03g059100	5	1	20	715	734	UUUGGCUCAUGGAUUUUAGC	: :::::: ::: :.:::.	CCCAAAAUCGAUGUGUCAAG	Translation	-	1
sly-miR9470-3p	Solyc02g078970	5	1	20	656	675	UUUGGCUCAUGGAUUUUAGC	:.:.::::::.::...:	GGAAGAGUCCAUGGGCUGGA	Cleavage	-	1
sly-miR9470-3p	Solyc02g078000	5	1	20	12808	12827	UUUGGCUCAUGGAUUUUAGC	::.. ::::.::::. ::.	CCUGGCAUCCGUGAGUGAAG	Cleavage	-	1
sly-miR9470-3p	Solyc02g030080	5	1	20	1833	1852	UUUGGCUCAUGGAUUUUAGC	::::.: ::: :::::: :.	GCUAGAUUCCCUGAGCCCAG	Translation	-	1
sly-miR9470-3p	Solyc01g066740	5	1	20	4773	4792	UUUGGCUCAUGGAUUUUAGC	:::::: ::::::::.	UUACAAAUCCUUGAGCCAAG	Translation	-	1
sly-miR156a	Solyc09g074400	5	1	21	8872	8892	UUGACAGAAGAUAGAGAGCAC	::.:. : :::::::::::	AUGUUUACGUUCUUCUGUCAA	Cleavage	-	2
sly-miR156a	Solyc09g074400	5	1	21	7021	7041	UUGACAGAAGAUAGAGAGCAC	: :.:::.:::.: .::: ::	GGGUUCUUUAUUUCUUGUGAA	Cleavage	-	2
sly-miR156a	Solyc08g081990	5	1	21	7191	7211	UUGACAGAAGAUAGAGAGCAC	:: :.:. .:.::::::::.	UUGGUUUUAGUUUUCUGUCAG	Cleavage	-	1
sly-miR156a	Solyc08g076030	5	1	21	4081	4101	UUGACAGAAGAUAGAGAGCAC	::.:.:::.:::::: :	UCACUUUUUAUUUUCUGUGAU	Cleavage	-	2
sly-miR156a	Solyc08g067040	5	1	21	835	855	UUGACAGAAGAUAGAGAGCAC	.:::::::.: .:::::	GACUUCUCUAUUUCUUGUCAU	Cleavage	+	1
sly-miR156a	Solyc08g023590	5	1	21	4117	4137	UUGACAGAAGAUAGAGAGCAC	::.:.:::.:.::::::.	CUGUUUUCUGUUUUCUGUUUG	Cleavage	+	2
sly-miR156a	Solyc08g023590	5	1	21	1000	1020	UUGACAGAAGAUAGAGAGCAC	::. :: ::::::.:::..	AUGUGCUAUAUCUUUUGUUGU	Cleavage	+	2
sly-miR156a	Solyc08g008490	5	1	21	2472	2491	UUGACAGAAGAUAGAGAGCAC	:::: :: :::::::::..:	CUGCUGUC-AUCUUCUGUUGA	Cleavage	-	1
sly-miR156a	Solyc07g066060	5	1	21	2137	2157	UUGACAGAAGAUAGAGAGCAC	:::: :::: :.:::::	UAACUCUAUAUCAUUUGUCAU	Cleavage	-	1
sly-miR156a	Solyc07g044850	5	1	21	11792	11811	UUGACAGAAGAUAGAGAGCAC	::::::.:: :: :::::::	CUGCUCUUUA-CUGCUGUCAA	Translation	+	1
sly-miR156a	Solyc07g032100	5	1	21	1633	1653	UUGACAGAAGAUAGAGAGCAC	.:.:.:::::::::: :	UACUUUUUUAUCUUCUGUAAU	Cleavage	+	1
sly-miR156a	Solyc06g083460	5	1	21	4691	4711	UUGACAGAAGAUAGAGAGCAC	.: : :.::::::::..:	CAAUUAUGUGUCUUCUGUUGA	Cleavage	-	1
sly-miR156a	Solyc06g065700	5	1	21	5633	5653	UUGACAGAAGAUAGAGAGCAC	:::::::::: :::.:::.	GUGCUCUCUAGCUUUUGUUUC	Translation	+	1
sly-miR156a	Solyc06g043150	5	1	21	1108	1128	UUGACAGAAGAUAGAGAGCAC	: :: . :::::::::: .:.	GCGCAUCCUAUCUUCUGGUAG	Cleavage	+	1
sly-miR156a	Solyc06g008700	5	1	21	4603	4623	UUGACAGAAGAUAGAGAGCAC	::.:.:::.::.: :.::	UAUCUUUUUAUUUUUUUUUAA	Cleavage	+	2
sly-miR156a	Solyc06g008700	5	1	21	2281	2301	UUGACAGAAGAUAGAGAGCAC	::: .:::.::.: ::::	AAGCUAGUUAUUUUUUCUCAA	Cleavage	+	2
sly-miR156a	Solyc03g116750	5	1	21	4881	4901	UUGACAGAAGAUAGAGAGCAC	.:.:.:: .::.::::::	GCAUUUUUUAAUUUUUGUCAA	Translation	-	1
sly-miR156a	Solyc02g088780	5	1	21	4957	4976	UUGACAGAAGAUAGAGAGCAC	:::: :.:: .::::::::.	UUGCU-UUUACUUUCUGUCAG	Translation	-	1
sly-miR156a	Solyc02g038750	5	1	21	2842	2862	UUGACAGAAGAUAGAGAGCAC	.::::: ::::.:::.:	GCUUUCUCUUUCUUUUGUUAU	Cleavage	-	2
sly-miR156a	Solyc02g038750	5	1	21	392	412	UUGACAGAAGAUAGAGAGCAC	::.:.: :::::: ::::	UCCCUUUUUUUCUUCUUUCAA	Cleavage	-	2
sly-miR156a	Solyc01g098090	5	1	21	4572	4592	UUGACAGAAGAUAGAGAGCAC	::::::: :::.:::..	UCUCUCUCUACCUUUUGUUGU	Translation	+	1
sly-miR156a	Solyc01g060050	5	1	21	695	715	UUGACAGAAGAUAGAGAGCAC	:: .:.:. ::.::::::.::	GUCUUUUUGAUUUUCUGUUAA	Cleavage	-	1
sly-miR156b	Solyc09g074400	5	1	21	8872	8892	UUGACAGAAGAUAGAGAGCAC	::.:. : :::::::::::	AUGUUUACGUUCUUCUGUCAA	Cleavage	-	2
sly-miR156b	Solyc09g074400	5	1	21	7021	7041	UUGACAGAAGAUAGAGAGCAC	: :.:::.:::.: .::: ::	GGGUUCUUUAUUUCUUGUGAA	Cleavage	-	2
sly-miR156b	Solyc08g081990	5	1	21	7191	7211	UUGACAGAAGAUAGAGAGCAC	:: :.:. .:.::::::::.	UUGGUUUUAGUUUUCUGUCAG	Cleavage	-	1
sly-miR156b	Solyc08g076030	5	1	21	4081	4101	UUGACAGAAGAUAGAGAGCAC	::.:.:::.:::::: :	UCACUUUUUAUUUUCUGUGAU	Cleavage	-	2
sly-miR156b	Solyc08g067040	5	1	21	835	855	UUGACAGAAGAUAGAGAGCAC	.:::::::.: .:::::	GACUUCUCUAUUUCUUGUCAU	Cleavage	+	1
sly-miR156b	Solyc08g023590	5	1	21	4117	4137	UUGACAGAAGAUAGAGAGCAC	::.:.:::.:.::::::.	CUGUUUUCUGUUUUCUGUUUG	Cleavage	+	2
sly-miR156b	Solyc08g023590	5	1	21	1000	1020	UUGACAGAAGAUAGAGAGCAC	::. :: ::::::.:::..	AUGUGCUAUAUCUUUUGUUGU	Cleavage	+	2
sly-miR156b	Solyc08g008490	5	1	21	2472	2491	UUGACAGAAGAUAGAGAGCAC	:::: :: :::::::::..:	CUGCUGUC-AUCUUCUGUUGA	Cleavage	-	1
sly-miR156b	Solyc07g066060	5	1	21	2137	2157	UUGACAGAAGAUAGAGAGCAC	:::: :::: :.:::::	UAACUCUAUAUCAUUUGUCAU	Cleavage	-	1
sly-miR156b	Solyc07g044850	5	1	21	11792	11811	UUGACAGAAGAUAGAGAGCAC	::::::.:: :: :::::::	CUGCUCUUUA-CUGCUGUCAA	Translation	+	1
sly-miR156b	Solyc07g032100	5	1	21	1633	1653	UUGACAGAAGAUAGAGAGCAC	.:.:.:::::::::: :	UACUUUUUUAUCUUCUGUAAU	Cleavage	+	1
sly-miR156b	Solyc06g083460	5	1	21	4691	4711	UUGACAGAAGAUAGAGAGCAC	.: : :.::::::::..:	CAAUUAUGUGUCUUCUGUUGA	Cleavage	-	1
sly-miR156b	Solyc06g065700	5	1	21	5633	5653	UUGACAGAAGAUAGAGAGCAC	:::::::::: :::.:::.	GUGCUCUCUAGCUUUUGUUUC	Translation	+	1
sly-miR156b	Solyc06g043150	5	1	21	1108	1128	UUGACAGAAGAUAGAGAGCAC	: :: . :::::::::: .:.	GCGCAUCCUAUCUUCUGGUAG	Cleavage	+	1
sly-miR156b	Solyc06g008700	5	1	21	4603	4623	UUGACAGAAGAUAGAGAGCAC	::.:.:::.::.: :.::	UAUCUUUUUAUUUUUUUUUAA	Cleavage	+	2
sly-miR156b	Solyc06g008700	5	1	21	2281	2301	UUGACAGAAGAUAGAGAGCAC	::: .:::.::.: ::::	AAGCUAGUUAUUUUUUCUCAA	Cleavage	+	2
sly-miR156b	Solyc03g116750	5	1	21	4881	4901	UUGACAGAAGAUAGAGAGCAC	.:.:.:: .::.::::::	GCAUUUUUUAAUUUUUGUCAA	Translation	-	1
sly-miR156b	Solyc02g088780	5	1	21	4957	4976	UUGACAGAAGAUAGAGAGCAC	:::: :.:: .::::::::.	UUGCU-UUUACUUUCUGUCAG	Translation	-	1
sly-miR156b	Solyc02g038750	5	1	21	2842	2862	UUGACAGAAGAUAGAGAGCAC	.::::: ::::.:::.:	GCUUUCUCUUUCUUUUGUUAU	Cleavage	-	2
sly-miR156b	Solyc02g038750	5	1	21	392	412	UUGACAGAAGAUAGAGAGCAC	::.:.: :::::: ::::	UCCCUUUUUUUCUUCUUUCAA	Cleavage	-	2
sly-miR156b	Solyc01g098090	5	1	21	4572	4592	UUGACAGAAGAUAGAGAGCAC	::::::: :::.:::..	UCUCUCUCUACCUUUUGUUGU	Translation	+	1
sly-miR156b	Solyc01g060050	5	1	21	695	715	UUGACAGAAGAUAGAGAGCAC	:: .:.:. ::.::::::.::	GUCUUUUUGAUUUUCUGUUAA	Cleavage	-	1
sly-miR156c	Solyc09g074400	5	1	21	8872	8892	UUGACAGAAGAUAGAGAGCAC	::.:. : :::::::::::	AUGUUUACGUUCUUCUGUCAA	Cleavage	-	2
sly-miR156c	Solyc09g074400	5	1	21	7021	7041	UUGACAGAAGAUAGAGAGCAC	: :.:::.:::.: .::: ::	GGGUUCUUUAUUUCUUGUGAA	Cleavage	-	2
sly-miR156c	Solyc08g081990	5	1	21	7191	7211	UUGACAGAAGAUAGAGAGCAC	:: :.:. .:.::::::::.	UUGGUUUUAGUUUUCUGUCAG	Cleavage	-	1
sly-miR156c	Solyc08g076030	5	1	21	4081	4101	UUGACAGAAGAUAGAGAGCAC	::.:.:::.:::::: :	UCACUUUUUAUUUUCUGUGAU	Cleavage	-	2
sly-miR156c	Solyc08g067040	5	1	21	835	855	UUGACAGAAGAUAGAGAGCAC	.:::::::.: .:::::	GACUUCUCUAUUUCUUGUCAU	Cleavage	+	1
sly-miR156c	Solyc08g023590	5	1	21	4117	4137	UUGACAGAAGAUAGAGAGCAC	::.:.:::.:.::::::.	CUGUUUUCUGUUUUCUGUUUG	Cleavage	+	2
sly-miR156c	Solyc08g023590	5	1	21	1000	1020	UUGACAGAAGAUAGAGAGCAC	::. :: ::::::.:::..	AUGUGCUAUAUCUUUUGUUGU	Cleavage	+	2
sly-miR156c	Solyc08g008490	5	1	21	2472	2491	UUGACAGAAGAUAGAGAGCAC	:::: :: :::::::::..:	CUGCUGUC-AUCUUCUGUUGA	Cleavage	-	1
sly-miR156c	Solyc07g066060	5	1	21	2137	2157	UUGACAGAAGAUAGAGAGCAC	:::: :::: :.:::::	UAACUCUAUAUCAUUUGUCAU	Cleavage	-	1
sly-miR156c	Solyc07g044850	5	1	21	11792	11811	UUGACAGAAGAUAGAGAGCAC	::::::.:: :: :::::::	CUGCUCUUUA-CUGCUGUCAA	Translation	+	1
sly-miR156c	Solyc07g032100	5	1	21	1633	1653	UUGACAGAAGAUAGAGAGCAC	.:.:.:::::::::: :	UACUUUUUUAUCUUCUGUAAU	Cleavage	+	1
sly-miR156c	Solyc06g083460	5	1	21	4691	4711	UUGACAGAAGAUAGAGAGCAC	.: : :.::::::::..:	CAAUUAUGUGUCUUCUGUUGA	Cleavage	-	1
sly-miR156c	Solyc06g065700	5	1	21	5633	5653	UUGACAGAAGAUAGAGAGCAC	:::::::::: :::.:::.	GUGCUCUCUAGCUUUUGUUUC	Translation	+	1
sly-miR156c	Solyc06g043150	5	1	21	1108	1128	UUGACAGAAGAUAGAGAGCAC	: :: . :::::::::: .:.	GCGCAUCCUAUCUUCUGGUAG	Cleavage	+	1
sly-miR156c	Solyc06g008700	5	1	21	4603	4623	UUGACAGAAGAUAGAGAGCAC	::.:.:::.::.: :.::	UAUCUUUUUAUUUUUUUUUAA	Cleavage	+	2
sly-miR156c	Solyc06g008700	5	1	21	2281	2301	UUGACAGAAGAUAGAGAGCAC	::: .:::.::.: ::::	AAGCUAGUUAUUUUUUCUCAA	Cleavage	+	2
sly-miR156c	Solyc03g116750	5	1	21	4881	4901	UUGACAGAAGAUAGAGAGCAC	.:.:.:: .::.::::::	GCAUUUUUUAAUUUUUGUCAA	Translation	-	1
sly-miR156c	Solyc02g088780	5	1	21	4957	4976	UUGACAGAAGAUAGAGAGCAC	:::: :.:: .::::::::.	UUGCU-UUUACUUUCUGUCAG	Translation	-	1
sly-miR156c	Solyc02g038750	5	1	21	2842	2862	UUGACAGAAGAUAGAGAGCAC	.::::: ::::.:::.:	GCUUUCUCUUUCUUUUGUUAU	Cleavage	-	2
sly-miR156c	Solyc02g038750	5	1	21	392	412	UUGACAGAAGAUAGAGAGCAC	::.:.: :::::: ::::	UCCCUUUUUUUCUUCUUUCAA	Cleavage	-	2
sly-miR156c	Solyc01g098090	5	1	21	4572	4592	UUGACAGAAGAUAGAGAGCAC	::::::: :::.:::..	UCUCUCUCUACCUUUUGUUGU	Translation	+	1
sly-miR156c	Solyc01g060050	5	1	21	695	715	UUGACAGAAGAUAGAGAGCAC	:: .:.:. ::.::::::.::	GUCUUUUUGAUUUUCUGUUAA	Cleavage	-	1
sly-miR156e-3p	Solyc04g080980	5	1	21	4794	4814	GCUUACUCUCUAUCUGUCACC	: : .:::::.:::. ::::	GUUUGCAGAUGGAGGUUAAGA	Cleavage	-	1
sly-miR156e-3p	Solyc01g080690	5	1	21	5410	5430	GCUUACUCUCUAUCUGUCACC	: : ::: :::::::: :: :	GAUUACAAAUAGAGAGAAAUC	Cleavage	+	2
sly-miR159	Solyc12g042200	5	1	21	6700	6720	UUUGGAUUGAAGGGAGCUCUA	: ::. :.::.:::.::::	AAAAGUAACUUUUAAUUCAAA	Cleavage	+	1
sly-miR159	Solyc12g005950	5	1	21	3231	3251	UUUGGAUUGAAGGGAGCUCUA	: : ::.:: :::.:.::::	GAUAUCUUCCAUCAGUUCAAA	Translation	-	1
sly-miR159	Solyc09g065700	5	1	21	11258	11278	UUUGGAUUGAAGGGAGCUCUA	: :.: . :::::::::::.	UUGGGAGUGCUUCAAUCCAAG	Cleavage	+	1
sly-miR159	Solyc06g083460	5	1	21	3512	3532	UUUGGAUUGAAGGGAGCUCUA	:::: : ::::::: ::::	AAGAGGUAACUUCAAUGCAAA	Cleavage	-	1
sly-miR159	Solyc06g008310	5	1	21	17269	17289	UUUGGAUUGAAGGGAGCUCUA	: :::: :: ::..::.::..	UUGAGCCCCAUUUGAUUCAGG	Cleavage	+	2
sly-miR159	Solyc06g008310	5	1	21	20438	20458	UUUGGAUUGAAGGGAGCUCUA	:.:: ... :::.::::::	AUGGGCAUUUAUCAGUCCAAA	Translation	+	2
sly-miR159	Solyc04g076020	5	1	21	2564	2584	UUUGGAUUGAAGGGAGCUCUA	::: :...::::::.::::	UAGCAAUUUUUUCAAUUCAAA	Cleavage	-	2
sly-miR159	Solyc03g121580	5	1	21	10731	10751	UUUGGAUUGAAGGGAGCUCUA	: :: ::.:.::. .::.:::	UUGAUCUUCUUUUCGUCUAAA	Cleavage	-	1
sly-miR159	Solyc03g117360	5	1	21	3018	3038	UUUGGAUUGAAGGGAGCUCUA	:. ::::: :.:::.:::	AUGGCCUCCCAUUAAUUCAAC	Translation	+	1
sly-miR159	Solyc03g114690	5	1	21	2221	2241	UUUGGAUUGAAGGGAGCUCUA	: :::::::.. :.::::	AUAAUCUCCCUUUGCUUCAAA	Cleavage	-	1
sly-miR159	Solyc03g112530	5	1	21	1992	2012	UUUGGAUUGAAGGGAGCUCUA	::.: ::::::.::: .:	UUCAGUUGCCUUCAGUCCUGA	Cleavage	-	1
sly-miR159	Solyc03g059310	5	1	21	591	611	UUUGGAUUGAAGGGAGCUCUA	:::.:::::: :::.: :	GUGAGUUCCCUUAAAUUCCAU	Cleavage	+	1
sly-miR159	Solyc02g083940	5	1	21	3381	3402	UUUGGAUUGAAGGGAG-CUCUA	:.::: : .:.::::.::::.:	UGGAGGCAUCUUUCAGUCCAGA	Cleavage	+	2
sly-miR159	Solyc01g109350	5	1	21	8553	8573	UUUGGAUUGAAGGGAGCUCUA	: :: .:::.::: ::::::	UUGAAUUCCUUUCUUUCCAAA	Cleavage	-	1
sly-miR159	Solyc01g100050	5	1	21	1242	1262	UUUGGAUUGAAGGGAGCUCUA	.:: .:..::::::: ..::	AGGAUUUUUCUUCAAUAUGAA	Cleavage	+	2
sly-miR159	Solyc01g079510	5	1	21	16818	16838	UUUGGAUUGAAGGGAGCUCUA	:: : ::::.:.:.::.:	AUCAGGUACCUUUAGUUCAGA	Cleavage	+	1
sly-miR159	Solyc01g066740	5	1	21	5270	5290	UUUGGAUUGAAGGGAGCUCUA	: :: .: :.:::: :.::::	UUGACUUGCUUUCACUUCAAA	Cleavage	-	1
sly-miR160a	Solyc10g039190	5	1	21	3248	3268	UGCCUGGCUCCCUGUAUGCCA	:::::::::. :.: :::	CUACAUACAGGGGUCUAAGCA	Cleavage	+	1
sly-miR160a	Solyc06g043150	5	1	21	1609	1629	UGCCUGGCUCCCUGUAUGCCA	::::::: :::::::.	AUUGAUACAGGAAGCCAGGUU	Translation	+	1
sly-miR162	Solyc08g029050	5	1	21	3924	3944	UCGAUAAACCUCUGCAUCCAG	::: :.:::::::: :. :	UGGGAAGUAGAGGUUUUUUCA	Cleavage	-	1
sly-miR162	Solyc08g006910	5	1	21	2240	2260	UCGAUAAACCUCUGCAUCCAG	::: :: :: :::::::.::	CUGAAUAGAGUGGUUUAUUGA	Translation	+	1
sly-miR162	Solyc06g065640	5	1	21	3559	3578	UCGAUAAACCUCUGCAUCCAG	.:::: ::: ::::::::.:	UUGGA-GCAUAGGUUUAUUGC	Cleavage	+	2
sly-miR162	Solyc06g008310	5	1	21	4777	4796	UCGAUAAACCUCUGCAUCCAG	::::: :::::::::.::	AUGGAU-CAGAGGUUUGUCAC	Cleavage	+	1
sly-miR162	Solyc03g097160	5	1	21	3749	3769	UCGAUAAACCUCUGCAUCCAG	: : ::::::::::.:.	UCUUAGGAAGAGGUUUAUUGG	Cleavage	+	1
sly-miR164a-3p	Solyc07g008040	5	1	21	3545	3565	CAUGUGCCUGUUUUCCCCAUC	.:::::: .:::::: .::	UGUGGGGAUGACAGGCUUAUU	Cleavage	+	1
sly-miR164a-3p	Solyc05g010470	5	1	21	3546	3566	CAUGUGCCUGUUUUCCCCAUC	::: ::.:::::: .:.:	UCUGGUGAGAACAGGAGCGUU	Cleavage	-	1
sly-miR164a-3p	Solyc03g111780	5	1	21	854	874	CAUGUGCCUGUUUUCCCCAUC	::::: :::: ::: ::::	UAUGGGAAAAAAAGGAACAUU	Translation	+	1
sly-miR164a-3p	Solyc01g103720	5	1	21	655	675	CAUGUGCCUGUUUUCCCCAUC	:: ::..:: :::.:::::	UAUCCGGGGAAGAGGUACAUG	Translation	-	1
sly-miR164a-5p	Solyc12g035360	5	1	21	12625	12645	UGGAGAAGCAGGGCACGUGCA	::: : :::..:::: .::::	UGCUCAUGCUUUGCUAUUCCA	Cleavage	+	1
sly-miR164a-5p	Solyc12g005950	5	1	21	9335	9355	UGGAGAAGCAGGGCACGUGCA	.: ::.. ::::::::::	CUGGCUUGUUAUGCUUCUCCA	Translation	-	1
sly-miR164a-5p	Solyc11g011980	5	1	21	3666	3686	UGGAGAAGCAGGGCACGUGCA	.:.: :..::::::.::.	CUUAUGAGUUCUGCUUUUCUU	Cleavage	-	1
sly-miR164a-5p	Solyc11g005800	5	1	21	5063	5083	UGGAGAAGCAGGGCACGUGCA	:::::...:::: .:.::	UAGACGUGUUUUGCUAUUUCA	Cleavage	-	1
sly-miR164a-5p	Solyc10g047000	5	1	21	6539	6559	UGGAGAAGCAGGGCACGUGCA	: :::: :::.: .::.:..:	UACACGGGCCUUCUUUUUUUA	Cleavage	-	1
sly-miR164a-5p	Solyc10g011690	5	1	21	6879	6899	UGGAGAAGCAGGGCACGUGCA	::: .::::::::::.	UUAUCGUAUCCUGCUUCUCUU	Cleavage	+	1
sly-miR164a-5p	Solyc10g005730	5	1	21	2083	2103	UGGAGAAGCAGGGCACGUGCA	...:::::. ::::.:..:	GAUGUGUGCCUCGCUUUUUUA	Translation	-	1
sly-miR164a-5p	Solyc09g090660	5	1	21	4371	4391	UGGAGAAGCAGGGCACGUGCA	:.:.::::.:: :::.:...	GGUAUGUGCUCUACUUUUUUG	Cleavage	+	1
sly-miR164a-5p	Solyc06g066730	5	1	21	4000	4020	UGGAGAAGCAGGGCACGUGCA	.:.:: .::::.:: ::.:	AUUAUGUUUCCUGUUUAUCUA	Cleavage	+	1
sly-miR164a-5p	Solyc06g008880	5	1	21	3346	3366	UGGAGAAGCAGGGCACGUGCA	:...:: ..:::.::::::	CGUGUGUAUUCUGUUUCUCCU	Cleavage	+	1
sly-miR164a-5p	Solyc06g008310	5	1	21	10380	10399	UGGAGAAGCAGGGCACGUGCA	: ::: ::..:: ::::::::	UCCACUUGUUCU-CUUCUCCA	Cleavage	+	1
sly-miR164a-5p	Solyc05g053130	5	1	21	11952	11972	UGGAGAAGCAGGGCACGUGCA	:: : :.::::: :::::	AUAACAUCCUCUGCUCCUCCA	Cleavage	+	1
sly-miR164a-5p	Solyc05g026480	5	1	21	44	64	UGGAGAAGCAGGGCACGUGCA	:: :: :::::::::...	CACAAUUGGCCUGCUUCUUUG	Cleavage	+	1
sly-miR164a-5p	Solyc04g078320	5	1	21	200	220	UGGAGAAGCAGGGCACGUGCA	:: :: ..:: ::::::.:	AUCAGGUUUUCUUCUUCUCUA	Cleavage	-	1
sly-miR164a-5p	Solyc04g057940	5	1	21	2644	2664	UGGAGAAGCAGGGCACGUGCA	: .. :::::.:::: ::..:	UUUGAGUGCCUUGCUACUUUA	Cleavage	+	1
sly-miR164a-5p	Solyc04g008720	5	1	21	5595	5615	UGGAGAAGCAGGGCACGUGCA	::...:::.:.::: :.:.::	UGUGUGUGUCUUGCCUUUUCA	Cleavage	+	2
sly-miR164a-5p	Solyc04g008720	5	1	21	4518	4538	UGGAGAAGCAGGGCACGUGCA	:. : : :.::::::::..:	AGUUCUUACUCUGCUUCUUUA	Cleavage	+	2
sly-miR164a-5p	Solyc04g005020	5	1	21	12	32	UGGAGAAGCAGGGCACGUGCA	: ::.:: :..:::::. .::	UCCAUGUUCUUUGCUUUGUCA	Cleavage	-	1
sly-miR164a-5p	Solyc02g088780	5	1	21	971	990	UGGAGAAGCAGGGCACGUGCA	::.:: ::...::.::::.::	UGUAC-UGUUUUGUUUCUUCA	Cleavage	-	1
sly-miR164a-5p	Solyc01g109560	5	1	21	2678	2698	UGGAGAAGCAGGGCACGUGCA	::. :...:::::::..:	CUCAUUAGUUUUGCUUCUUUA	Cleavage	-	1
sly-miR164b-3p	Solyc12g043000	5	1	21	8211	8231	CACGUGUUCUCCUUCUCCAAC	:::::: ::::::.:. :	UGUGGAGAUGGAGAAUAUAUC	Cleavage	-	1
sly-miR164b-3p	Solyc10g006890	5	1	21	445	465	CACGUGUUCUCCUUCUCCAAC	::::::::::: ::: :	GCAAGAGAAGGAGAAGACGAG	Cleavage	+	1
sly-miR164b-3p	Solyc08g081640	5	1	21	7691	7711	CACGUGUUCUCCUUCUCCAAC	:::.:::::. :. .::::	AAUGGGGAAGGGUAGGGCGUG	Cleavage	-	1
sly-miR164b-3p	Solyc04g072890	5	1	21	5029	5049	CACGUGUUCUCCUUCUCCAAC	::::: :.::.::: : :::	CUUGGAAAGGGGGAAGAAGUG	Cleavage	+	1
sly-miR164b-3p	Solyc02g083940	5	1	21	2507	2527	CACGUGUUCUCCUUCUCCAAC	:: :: ::: :::::: :::	CUUUGAAAAGCAGAACAAGUG	Translation	+	1
sly-miR164b-3p	Solyc01g079510	5	1	21	7035	7055	CACGUGUUCUCCUUCUCCAAC	:::: ::::. ::.: :::	UAUGGAAAAGGGUAAUAAGUG	Cleavage	+	1
sly-miR164b-5p	Solyc12g035360	5	1	21	12625	12645	UGGAGAAGCAGGGCACGUGCA	::: : :::..:::: .::::	UGCUCAUGCUUUGCUAUUCCA	Cleavage	+	1
sly-miR164b-5p	Solyc12g005950	5	1	21	9335	9355	UGGAGAAGCAGGGCACGUGCA	.: ::.. ::::::::::	CUGGCUUGUUAUGCUUCUCCA	Translation	-	1
sly-miR164b-5p	Solyc11g011980	5	1	21	3666	3686	UGGAGAAGCAGGGCACGUGCA	.:.: :..::::::.::.	CUUAUGAGUUCUGCUUUUCUU	Cleavage	-	1
sly-miR164b-5p	Solyc11g005800	5	1	21	5063	5083	UGGAGAAGCAGGGCACGUGCA	:::::...:::: .:.::	UAGACGUGUUUUGCUAUUUCA	Cleavage	-	1
sly-miR164b-5p	Solyc10g047000	5	1	21	6539	6559	UGGAGAAGCAGGGCACGUGCA	: :::: :::.: .::.:..:	UACACGGGCCUUCUUUUUUUA	Cleavage	-	1
sly-miR164b-5p	Solyc10g011690	5	1	21	6879	6899	UGGAGAAGCAGGGCACGUGCA	::: .::::::::::.	UUAUCGUAUCCUGCUUCUCUU	Cleavage	+	1
sly-miR164b-5p	Solyc10g005730	5	1	21	2083	2103	UGGAGAAGCAGGGCACGUGCA	...:::::. ::::.:..:	GAUGUGUGCCUCGCUUUUUUA	Translation	-	1
sly-miR164b-5p	Solyc09g090660	5	1	21	4371	4391	UGGAGAAGCAGGGCACGUGCA	:.:.::::.:: :::.:...	GGUAUGUGCUCUACUUUUUUG	Cleavage	+	1
sly-miR164b-5p	Solyc06g066730	5	1	21	4000	4020	UGGAGAAGCAGGGCACGUGCA	.:.:: .::::.:: ::.:	AUUAUGUUUCCUGUUUAUCUA	Cleavage	+	1
sly-miR164b-5p	Solyc06g008880	5	1	21	3346	3366	UGGAGAAGCAGGGCACGUGCA	:...:: ..:::.::::::	CGUGUGUAUUCUGUUUCUCCU	Cleavage	+	1
sly-miR164b-5p	Solyc06g008310	5	1	21	10380	10399	UGGAGAAGCAGGGCACGUGCA	: ::: ::..:: ::::::::	UCCACUUGUUCU-CUUCUCCA	Cleavage	+	1
sly-miR164b-5p	Solyc05g053130	5	1	21	11952	11972	UGGAGAAGCAGGGCACGUGCA	:: : :.::::: :::::	AUAACAUCCUCUGCUCCUCCA	Cleavage	+	1
sly-miR164b-5p	Solyc05g026480	5	1	21	44	64	UGGAGAAGCAGGGCACGUGCA	:: :: :::::::::...	CACAAUUGGCCUGCUUCUUUG	Cleavage	+	1
sly-miR164b-5p	Solyc04g078320	5	1	21	200	220	UGGAGAAGCAGGGCACGUGCA	:: :: ..:: ::::::.:	AUCAGGUUUUCUUCUUCUCUA	Cleavage	-	1
sly-miR164b-5p	Solyc04g057940	5	1	21	2644	2664	UGGAGAAGCAGGGCACGUGCA	: .. :::::.:::: ::..:	UUUGAGUGCCUUGCUACUUUA	Cleavage	+	1
sly-miR164b-5p	Solyc04g008720	5	1	21	5595	5615	UGGAGAAGCAGGGCACGUGCA	::...:::.:.::: :.:.::	UGUGUGUGUCUUGCCUUUUCA	Cleavage	+	2
sly-miR164b-5p	Solyc04g008720	5	1	21	4518	4538	UGGAGAAGCAGGGCACGUGCA	:. : : :.::::::::..:	AGUUCUUACUCUGCUUCUUUA	Cleavage	+	2
sly-miR164b-5p	Solyc04g005020	5	1	21	12	32	UGGAGAAGCAGGGCACGUGCA	: ::.:: :..:::::. .::	UCCAUGUUCUUUGCUUUGUCA	Cleavage	-	1
sly-miR164b-5p	Solyc02g088780	5	1	21	971	990	UGGAGAAGCAGGGCACGUGCA	::.:: ::...::.::::.::	UGUAC-UGUUUUGUUUCUUCA	Cleavage	-	1
sly-miR164b-5p	Solyc01g109560	5	1	21	2678	2698	UGGAGAAGCAGGGCACGUGCA	::. :...:::::::..:	CUCAUUAGUUUUGCUUCUUUA	Cleavage	-	1
sly-miR166a	Solyc12g043000	5	1	21	1780	1800	UCGGACCAGGCUUCAUUCCCC	: :::.:: .:::::::.. :	GUGGAGUGUGGCCUGGUUUCA	Cleavage	-	1
sly-miR166b	Solyc12g043000	5	1	21	1780	1800	UCGGACCAGGCUUCAUUCCCC	: :::.:: .:::::::.. :	GUGGAGUGUGGCCUGGUUUCA	Cleavage	-	1
sly-miR166c-3p	Solyc12g043000	5	1	21	1780	1800	UCGGACCAGGCUUCAUUCCUC	: :::.:: .:::::::.. :	GUGGAGUGUGGCCUGGUUUCA	Cleavage	-	1
sly-miR166c-5p	Solyc08g082100	5	1	21	4257	4277	GGGAUGUUGUCUGGCUCGACA	:.: :. ::::::::::.	GUUUGCUCUUGACAACAUCCU	Cleavage	+	1
sly-miR166c-5p	Solyc08g081990	5	1	21	9684	9704	GGGAUGUUGUCUGGCUCGACA	::::: : .::::::. :::.	UGUCGUGGUAGACAAUUUCCU	Cleavage	-	1
sly-miR166c-5p	Solyc06g064830	5	1	21	2760	2780	GGGAUGUUGUCUGGCUCGACA	:: : :. :::::.::::.	CUUCCAACUUGACAAUAUCCU	Cleavage	-	1
sly-miR166c-5p	Solyc02g069770	5	1	21	1897	1917	GGGAUGUUGUCUGGCUCGACA	:::.::::.:::..:.: :..	UGUUGAGCUAGAUGAUAGCUU	Cleavage	+	1
sly-miR166c-5p	Solyc02g021360	5	1	21	9781	9801	GGGAUGUUGUCUGGCUCGACA	::.:: :.::: :::::...	AGUUGAUCUAGAAAACAUUUU	Cleavage	-	1
sly-miR167a	Solyc12g042200	5	1	21	10095	10115	UGAAGCUGCCAGCAUGAUCUA	::::::.: : .::::::	ACCAUCAUGUUAGAGGCUUCA	Translation	+	1
sly-miR167a	Solyc10g006890	5	1	21	387	407	UGAAGCUGCCAGCAUGAUCUA	:::. :: ::::: .::::	GUGAUUUUGGUGGCAUUUUCA	Cleavage	+	1
sly-miR167a	Solyc08g008490	5	1	21	1308	1328	UGAAGCUGCCAGCAUGAUCUA	::: ..:::::::: ::::	GAGACUGUGCUGGCAAGUUCA	Cleavage	-	1
sly-miR167a	Solyc07g063120	5	1	21	4635	4655	UGAAGCUGCCAGCAUGAUCUA	::: ::::::: ::::..	AUGAUGAUGCUGGGUGCUUUG	Cleavage	-	1
sly-miR167a	Solyc07g008860	5	1	21	2982	3002	UGAAGCUGCCAGCAUGAUCUA	: .: .::.:::::: ::::	CACGUGGUGUUGGCAGGUUCA	Cleavage	+	2
sly-miR167a	Solyc04g076020	5	1	21	9802	9822	UGAAGCUGCCAGCAUGAUCUA	:.: :::: ::::::::: :	UGGUCCAUGAUGGCAGCUUGA	Cleavage	-	1
sly-miR167a	Solyc02g072230	5	1	21	5000	5020	UGAAGCUGCCAGCAUGAUCUA	:: :.: :::::.:: ::.:	GAGUUUAAGCUGGUAGGUUUA	Cleavage	+	1
sly-miR167a	Solyc01g111590	5	1	21	2304	2324	UGAAGCUGCCAGCAUGAUCUA	::: ..: :::::: :::::	GAGACUGUACUGGCAUCUUCA	Cleavage	-	1
sly-miR167b-3p	Solyc12g099010	5	1	21	1549	1569	AGGUCAUCUAGCAGCUUCAAU	: ::::: .:::: ::.::	GGUCAAGCUUUUAGAAGAUCU	Cleavage	-	1
sly-miR167b-3p	Solyc11g010910	5	1	21	6647	6667	AGGUCAUCUAGCAGCUUCAAU	::.::.::::.:: ::. :	UAUGGAGUUGCUGGAAGAUAU	Cleavage	-	1
sly-miR167b-3p	Solyc11g005030	5	1	21	4310	4330	AGGUCAUCUAGCAGCUUCAAU	::::.::.:: : :::::..:	AUUGGAGUUGGUUGAUGAUUU	Translation	-	1
sly-miR167b-3p	Solyc06g083460	5	1	21	296	316	AGGUCAUCUAGCAGCUUCAAU	:::.:.::. :: :::.::	GCUGAGGUUGUGAGCUGAUCU	Translation	-	1
sly-miR167b-3p	Solyc04g008720	5	1	21	4013	4033	AGGUCAUCUAGCAGCUUCAAU	: :: ::.:.::::..::	ACAGUAGAUGUUGGAUGGUCU	Cleavage	+	1
sly-miR167b-3p	Solyc02g021360	5	1	21	5501	5521	AGGUCAUCUAGCAGCUUCAAU	: :: ::.:.::::..::	ACAGUAGAUGUUGGAUGGUCU	Cleavage	-	1
sly-miR167b-3p	Solyc01g098090	5	1	21	12488	12508	AGGUCAUCUAGCAGCUUCAAU	::.:::::::.:: ..::	GAUGGAGCUGCUGGAGUGUCU	Cleavage	+	1
sly-miR168a-3p	Solyc12g042200	5	1	21	11038	11058	CCUGCCUUGCAUCAACUGAAU	: ::.::::.:: ::::.. :	AGUCGGUUGGUGAAAGGUGUG	Cleavage	+	1
sly-miR168a-3p	Solyc03g121580	5	1	21	5882	5902	CCUGCCUUGCAUCAACUGAAU	:::.: ::: ::::.:: :::	AUUUAAUUGUUGCAGGGAAGG	Cleavage	-	1
sly-miR168a-5p	Solyc01g109350	5	1	21	1458	1478	UCGCUUGGUGCAGGUCGGGAC	:..:. .::: :::::.::	AGCUUGGGUUGCUCCAAGUGA	Cleavage	-	1
sly-miR168b-3p	Solyc12g009030	5	1	21	3145	3165	CCCGCCUUGCAUCAACUGAAU	::.: : ::::::: .:::	UAUCGGGUCAUGCAAGUUGGG	Cleavage	+	1
sly-miR168b-3p	Solyc07g041080	5	1	21	3288	3308	CCCGCCUUGCAUCAACUGAAU	:::: : ::::.:: .:::	UGUCAGGUCAUGCGAGUUGGG	Cleavage	+	1
sly-miR168b-5p	Solyc01g109350	5	1	21	1458	1478	UCGCUUGGUGCAGGUCGGGAC	:..:. .::: :::::.::	AGCUUGGGUUGCUCCAAGUGA	Cleavage	-	1
sly-miR169a	Solyc12g042200	5	1	21	5339	5360	CAG-CCAAGGAUGACUUGCCGG	:: ::::.::.::::: :::	UGGGGAAGUUAUUCUUGGACUG	Cleavage	+	1
sly-miR169a	Solyc07g064090	5	1	21	2800	2820	CAGCCAAGGAUGACUUGCCGG	:::: :..:. :::::::	GUAGCAACUUGUUAUUGGCUG	Cleavage	-	1
sly-miR169b	Solyc03g079920	5	1	21	4225	4245	UAGCCAAGGAUGACUUGCCUG	:::. :..:::::: :::	AUAGCAGUUUGUCCUUGACUA	Cleavage	+	1
sly-miR169b	Solyc02g078830	5	1	21	2207	2227	UAGCCAAGGAUGACUUGCCUG	: :..:::: ::::: ::::	AAUGUGAGUCUUCCUUUGCUA	Translation	+	1
sly-miR169b	Solyc01g111860	5	1	21	557	577	UAGCCAAGGAUGACUUGCCUG	::: :.::..::::::.	GUCACAAUUUAUUUUUGGCUG	Cleavage	-	1
sly-miR169c	Solyc12g042200	5	1	21	5339	5360	CAG-CCAAGGAUGACUUGCCGA	: :: ::::.::.::::: :::	UGGGGAAGUUAUUCUUGGACUG	Cleavage	+	1
sly-miR169c	Solyc07g064090	5	1	21	2800	2820	CAGCCAAGGAUGACUUGCCGA	:::: :..:. :::::::	GUAGCAACUUGUUAUUGGCUG	Cleavage	-	1
sly-miR169d	Solyc03g079920	5	1	21	4225	4245	UAGCCAAGGAUGACUUGCCUA	:::. :..:::::: :::	AUAGCAGUUUGUCCUUGACUA	Cleavage	+	1
sly-miR169d	Solyc02g078830	5	1	21	2207	2227	UAGCCAAGGAUGACUUGCCUA	: :..:::: ::::: ::::	AAUGUGAGUCUUCCUUUGCUA	Translation	+	1
sly-miR169d	Solyc01g111860	5	1	21	557	577	UAGCCAAGGAUGACUUGCCUA	::: :.::..::::::.	GUCACAAUUUAUUUUUGGCUG	Cleavage	-	1
sly-miR169e-3p	Solyc08g023590	5	1	21	2557	2577	UGGCAAGCAUCUUUGGCGACU	:.: :::: ::: ::::.:	CAUUGACAAAUAUGAUUGCUA	Translation	+	1
sly-miR169e-3p	Solyc07g063330	5	1	21	3934	3954	UGGCAAGCAUCUUUGGCGACU	: :.:: :: :::::::.:	GAUGGUCACAGCUGCUUGCUA	Translation	-	1
sly-miR169e-3p	Solyc01g060050	5	1	21	8408	8428	UGGCAAGCAUCUUUGGCGACU	: :..::::: ::::: ::	UUUGGUUAAAGAAGCUUGACA	Cleavage	-	1
sly-miR171a	Solyc12g088630	5	1	21	1715	1735	UGAUUGAGCCGUGCCAAUAUC	:: :: :::.:: :..::::	UAUCUUCGCAUGGAUUGAUCA	Cleavage	+	1
sly-miR171a	Solyc08g080080	5	1	21	1360	1380	UGAUUGAGCCGUGCCAAUAUC	.::: :::::. ::::.:	GUGGUUGUCACGGUCCAAUUA	Cleavage	+	1
sly-miR171a	Solyc01g103720	5	1	21	6750	6770	UGAUUGAGCCGUGCCAAUAUC	:. :::.:: ::::::::	AUUGAUGGUACAACUCAAUCA	Translation	-	1
sly-miR171a	Solyc01g098090	5	1	21	5454	5474	UGAUUGAGCCGUGCCAAUAUC	:.:: .. ::::::::::	AUUGUUUUUGGGGCUCAAUCA	Translation	+	1
sly-miR171b	Solyc07g008860	5	1	21	2984	3003	UUGAGCCGUGCCAAUAUCACG	::::.:.:::::: ::.:::.	CGUGGUGUUGGCA-GGUUCAG	Cleavage	+	1
sly-miR171b	Solyc04g078780	5	1	21	2160	2180	UUGAGCCGUGCCAAUAUCACG	:: . :::::.::.::.:	UCAGAGGAUGGCAUGGUUCGA	Cleavage	+	1
sly-miR171b	Solyc03g119650	5	1	21	5379	5399	UUGAGCCGUGCCAAUAUCACG	:: ::::::: :: ::::	GAUGCAAUUGGCAGGGGUCAA	Cleavage	+	1
sly-miR171b	Solyc01g099400	5	1	21	592	612	UUGAGCCGUGCCAAUAUCACG	:::. ::::::.. :.:::.	GGUGGAAUUGGCGUUGUUCAG	Cleavage	+	1
sly-miR171c	Solyc08g076030	5	1	21	842	862	UAUUGGUGCGGUUCAAUGAGA	: :::: ::..:::. ::::	UAUCAUGAAAUUGCAUGAAUA	Cleavage	-	1
sly-miR171c	Solyc07g063120	5	1	21	2846	2866	UAUUGGUGCGGUUCAAUGAGA	:.:: :: ::: ::::.:::	UUUCUUUCAACAGCACUAAUU	Translation	-	1
sly-miR171c	Solyc04g005330	5	1	21	3220	3240	UAUUGGUGCGGUUCAAUGAGA	:.::::: : .::....::::	UUUCAUUUACUCGUGUUAAUA	Cleavage	-	1
sly-miR171c	Solyc03g119090	5	1	21	6528	6547	UAUUGGUGCGGUUCAAUGAGA	::::: :::. :..::::::	GCUCAU-GAAUGGUGCCAAUA	Translation	-	1
sly-miR171c	Solyc03g116750	5	1	21	6250	6270	UAUUGGUGCGGUUCAAUGAGA	:: ::::.::.:::.:.	GCGGAUAGAACUGCGCCAGUG	Cleavage	-	1
sly-miR171c	Solyc02g083940	5	1	21	1057	1077	UAUUGGUGCGGUUCAAUGAGA	:.:. ::::. :::: :::::	UUUUUUUGAGACGCAACAAUA	Translation	+	1
sly-miR171c	Solyc02g038750	5	1	21	4318	4338	UAUUGGUGCGGUUCAAUGAGA	.:::.::: :::.::::	GGAAGUUGGACCCCACUAAUA	Cleavage	-	1
sly-miR171c	Solyc01g060050	5	1	21	2948	2968	UAUUGGUGCGGUUCAAUGAGA	::: ::.::: .:.::::	CAUCAAUGGACCCUAUCAAUU	Cleavage	-	1
sly-miR171e	Solyc04g080980	5	1	21	241	261	UUGAGCCGCGUCAAUAUCUCU	: ::::.:::::: :.:..:	AAAGAUGUUGACGAAGUUUGA	Cleavage	-	1
sly-miR171e	Solyc03g026350	5	1	21	8023	8043	UUGAGCCGCGUCAAUAUCUCU	::: ::: ::.:. ::::::	CGAGUUAUGGAUGUAGCUCAA	Cleavage	+	1
sly-miR172a	Solyc12g099010	5	1	21	3102	3123	AGAAUCUUGAUGAUG-CUGCAU	.: ::: :: :::::.::::::	GUCCAGUCAACAUCAGGAUUCU	Cleavage	-	1
sly-miR172a	Solyc09g031610	5	1	21	6243	6263	AGAAUCUUGAUGAUGCUGCAU	:: ::::::::::: :.	GAUCAUCAUCAUCAAGAGUUG	Cleavage	-	1
sly-miR172a	Solyc09g007670	5	1	21	1812	1832	AGAAUCUUGAUGAUGCUGCAU	:::::::::::: ::.	CCCAAGCAUCAUCAAGUUUUG	Cleavage	+	1
sly-miR172a	Solyc07g041080	5	1	21	2872	2892	AGAAUCUUGAUGAUGCUGCAU	: ::::: :::.: :.::::	AAGCAGCCGCAUUAUGGUUCU	Cleavage	+	1
sly-miR172a	Solyc07g020870	5	1	21	5556	5576	AGAAUCUUGAUGAUGCUGCAU	:: : :.::::: :::::	CAGCUGGUUUAUCAACAUUCU	Cleavage	-	1
sly-miR172a	Solyc06g072830	5	1	21	233	252	AGAAUCUUGAUGAUGCUGCAU	:::::: :::::..:: ::::	AUGCAGGAUCAUUGAG-UUCU	Cleavage	+	1
sly-miR172a	Solyc06g064830	5	1	21	7154	7174	AGAAUCUUGAUGAUGCUGCAU	:::: :::: ::::: ::	AAACAGCUUCAUAAAGAUCCU	Cleavage	-	1
sly-miR172a	Solyc03g119650	5	1	21	16933	16953	AGAAUCUUGAUGAUGCUGCAU	:: .:::::.:::.: ::	UGUCAUUAUCAUUAAGGUCCU	Cleavage	+	2
sly-miR172a	Solyc03g119650	5	1	21	19485	19504	AGAAUCUUGAUGAUGCUGCAU	::::: :.: :::::::.:	GGGCAGCCUUA-CAAGAUUUU	Translation	+	2
sly-miR172a	Solyc01g068250	5	1	21	461	480	AGAAUCUUGAUGAUGCUGCAU	::::: :::::::::::	UCACAGCA-CAUCAAGAUUCC	Cleavage	-	1
sly-miR172b	Solyc12g099010	5	1	21	3102	3123	AGAAUCUUGAUGAUG-CUGCAU	.: ::: :: :::::.::::::	GUCCAGUCAACAUCAGGAUUCU	Cleavage	-	1
sly-miR172b	Solyc09g031610	5	1	21	6243	6263	AGAAUCUUGAUGAUGCUGCAU	:: ::::::::::: :.	GAUCAUCAUCAUCAAGAGUUG	Cleavage	-	1
sly-miR172b	Solyc09g007670	5	1	21	1812	1832	AGAAUCUUGAUGAUGCUGCAU	:::::::::::: ::.	CCCAAGCAUCAUCAAGUUUUG	Cleavage	+	1
sly-miR172b	Solyc07g041080	5	1	21	2872	2892	AGAAUCUUGAUGAUGCUGCAU	: ::::: :::.: :.::::	AAGCAGCCGCAUUAUGGUUCU	Cleavage	+	1
sly-miR172b	Solyc07g020870	5	1	21	5556	5576	AGAAUCUUGAUGAUGCUGCAU	:: : :.::::: :::::	CAGCUGGUUUAUCAACAUUCU	Cleavage	-	1
sly-miR172b	Solyc06g072830	5	1	21	233	252	AGAAUCUUGAUGAUGCUGCAU	:::::: :::::..:: ::::	AUGCAGGAUCAUUGAG-UUCU	Cleavage	+	1
sly-miR172b	Solyc06g064830	5	1	21	7154	7174	AGAAUCUUGAUGAUGCUGCAU	:::: :::: ::::: ::	AAACAGCUUCAUAAAGAUCCU	Cleavage	-	1
sly-miR172b	Solyc03g119650	5	1	21	16933	16953	AGAAUCUUGAUGAUGCUGCAU	:: .:::::.:::.: ::	UGUCAUUAUCAUUAAGGUCCU	Cleavage	+	2
sly-miR172b	Solyc03g119650	5	1	21	19485	19504	AGAAUCUUGAUGAUGCUGCAU	::::: :.: :::::::.:	GGGCAGCCUUA-CAAGAUUUU	Translation	+	2
sly-miR172b	Solyc01g068250	5	1	21	461	480	AGAAUCUUGAUGAUGCUGCAU	::::: :::::::::::	UCACAGCA-CAUCAAGAUUCC	Cleavage	-	1
sly-miR1917	Solyc12g088620	5	1	21	200	220	AUUAAUAAAGAGUGCUAAAGU	.:::: :::::: :: :::	UUUUUACCACUCUGUACUAAC	Cleavage	-	1
sly-miR1917	Solyc12g088570	5	1	21	1816	1836	AUUAAUAAAGAGUGCUAAAGU	::::. . .:::::.::.::	CCUUUGUUUUUCUUUGUUGAU	Cleavage	-	1
sly-miR1917	Solyc12g088540	5	1	21	2299	2319	AUUAAUAAAGAGUGCUAAAGU	:.::: .:::.:::. ::::	AUUUUUCUACUUUUUGAUAAU	Cleavage	-	2
sly-miR1917	Solyc11g005710	5	1	21	1245	1265	AUUAAUAAAGAGUGCUAAAGU	.:::: : . ::::::::.:	UUUUUAACUUACUUUAUUAGU	Translation	+	1
sly-miR1917	Solyc10g039190	5	1	21	2872	2892	AUUAAUAAAGAGUGCUAAAGU	:.:::.: :.:.:::.::. :	AUUUUGGGAUUUUUUGUUGUU	Cleavage	+	1
sly-miR1917	Solyc09g009410	5	1	21	4553	4573	AUUAAUAAAGAGUGCUAAAGU	:::. .:::::::::.:	UAUUUGAAUUUCUUUAUUAGU	Cleavage	+	1
sly-miR1917	Solyc08g067040	5	1	21	2508	2528	AUUAAUAAAGAGUGCUAAAGU	: : :::::.: ::::::	UAUAUUGCACUUUCUAUUAAA	Cleavage	+	2
sly-miR1917	Solyc07g044850	5	1	21	5957	5977	AUUAAUAAAGAGUGCUAAAGU	:: :.:.:::::::::	CAAAAAGAAUUUUUUAUUAAU	Cleavage	+	1
sly-miR1917	Solyc06g066730	5	1	21	10192	10212	AUUAAUAAAGAGUGCUAAAGU	::::::.:.: ::::: :	GUGUUAGCAUUUUAUAUUAUU	Cleavage	+	1
sly-miR1917	Solyc06g008310	5	1	21	19758	19778	AUUAAUAAAGAGUGCUAAAGU	: :::. .:::: ::::::	UAUGUAGUUUUCUUAAUUAAU	Cleavage	+	1
sly-miR1917	Solyc05g053130	5	1	21	197	217	AUUAAUAAAGAGUGCUAAAGU	: ::: ...::: :::::::	AGUUUCUUGUUCUGUAUUAAU	Cleavage	+	1
sly-miR1917	Solyc03g097160	5	1	21	2500	2520	AUUAAUAAAGAGUGCUAAAGU	::. .:.:.:::.::.::	GUGUUGCUAUUUUUUGUUGAU	Cleavage	+	1
sly-miR1917	Solyc03g059310	5	1	21	5711	5731	AUUAAUAAAGAGUGCUAAAGU	.:::.:::.::::::::	UUUUUGGCAUUCUUUAUUUCA	Cleavage	+	1
sly-miR1917	Solyc02g088780	5	1	21	2656	2676	AUUAAUAAAGAGUGCUAAAGU	.:::: .:.:. ::.::.::	UUUUUAAUAUUUCUUGUUGAU	Cleavage	-	1
sly-miR1917	Solyc02g086470	5	1	21	4418	4438	AUUAAUAAAGAGUGCUAAAGU	::: :: :::::::: ::	UGUUUUGCUCUCUUUAUGAAG	Cleavage	+	1
sly-miR1917	Solyc02g072230	5	1	21	2567	2587	AUUAAUAAAGAGUGCUAAAGU	::: ..::::::.: :::	CAAUUAAUGCUCUUUGUAAAU	Cleavage	+	2
sly-miR1917	Solyc02g038750	5	1	21	3665	3685	AUUAAUAAAGAGUGCUAAAGU	::: :.:.:::.::.::	CUGUUAUAAUUUUUUGUUGAU	Cleavage	-	1
sly-miR1917	Solyc01g109560	5	1	21	2649	2669	AUUAAUAAAGAGUGCUAAAGU	: :: :. ::::::::::	GAGUGAGAAUACUUUAUUAAU	Translation	-	1
sly-miR1917	Solyc01g109350	5	1	21	12741	12761	AUUAAUAAAGAGUGCUAAAGU	:. :: ..::.::::::.::	AUCUUUUUGCUUUUUAUUGAU	Cleavage	-	1
sly-miR1917	Solyc01g103720	5	1	21	7649	7669	AUUAAUAAAGAGUGCUAAAGU	::::.:::::: :::::.	UCUUUGGCACUCGCUAUUAGC	Cleavage	-	1
sly-miR1917	Solyc01g066740	5	1	21	7987	8007	AUUAAUAAAGAGUGCUAAAGU	::: :: :::::::: :.:	CCUUCAGAACUCUUUAAUGAA	Cleavage	-	1
sly-miR1919a	Solyc12g088340	5	1	21	5722	5742	ACGAGAGUCAUCUGUGACAGG	::: : :: ::::.::::::	CCUCACUCAUAUGAUUCUCGU	Cleavage	+	1
sly-miR1919a	Solyc09g009410	5	1	21	5668	5688	ACGAGAGUCAUCUGUGACAGG	:: ::.::::::. :: ::	AAUGCCAUAGAUGAUACUAGU	Cleavage	+	1
sly-miR1919a	Solyc04g008720	5	1	21	6539	6559	ACGAGAGUCAUCUGUGACAGG	:.:: :: :::: :.:::::	CUUGGCAAAGAUUAUUCUCGA	Cleavage	+	1
sly-miR1919a	Solyc02g078970	5	1	21	4291	4311	ACGAGAGUCAUCUGUGACAGG	.: :: ::::::..:.:: :	GUUUUCUCAGAUGGUUUUCUU	Cleavage	-	1
sly-miR1919b	Solyc12g088340	5	1	21	5722	5742	ACGAGAGUCAUCUGUGACAGG	::: : :: ::::.::::::	CCUCACUCAUAUGAUUCUCGU	Cleavage	+	1
sly-miR1919b	Solyc09g009410	5	1	21	5668	5688	ACGAGAGUCAUCUGUGACAGG	:: ::.::::::. :: ::	AAUGCCAUAGAUGAUACUAGU	Cleavage	+	1
sly-miR1919b	Solyc04g008720	5	1	21	6539	6559	ACGAGAGUCAUCUGUGACAGG	:.:: :: :::: :.:::::	CUUGGCAAAGAUUAUUCUCGA	Cleavage	+	1
sly-miR1919b	Solyc02g078970	5	1	21	4291	4311	ACGAGAGUCAUCUGUGACAGG	.: :: ::::::..:.:: :	GUUUUCUCAGAUGGUUUUCUU	Cleavage	-	1
sly-miR1919c-3p	Solyc12g088340	5	1	21	5722	5742	ACGAGAGUCAUCUGUGACAGG	::: : :: ::::.::::::	CCUCACUCAUAUGAUUCUCGU	Cleavage	+	1
sly-miR1919c-3p	Solyc09g009410	5	1	21	5668	5688	ACGAGAGUCAUCUGUGACAGG	:: ::.::::::. :: ::	AAUGCCAUAGAUGAUACUAGU	Cleavage	+	1
sly-miR1919c-3p	Solyc04g008720	5	1	21	6539	6559	ACGAGAGUCAUCUGUGACAGG	:.:: :: :::: :.:::::	CUUGGCAAAGAUUAUUCUCGA	Cleavage	+	1
sly-miR1919c-3p	Solyc02g078970	5	1	21	4291	4311	ACGAGAGUCAUCUGUGACAGG	.: :: ::::::..:.:: :	GUUUUCUCAGAUGGUUUUCUU	Cleavage	-	1
sly-miR1919c-5p	Solyc06g065700	5	1	21	13084	13104	UGUCGCAGAUGACUUUCGCCC	:: :: ::..:.::: :::	AUGCUAAUGUUGUUUGCUACA	Cleavage	+	1
sly-miR1919c-5p	Solyc04g078780	5	1	21	558	578	UGUCGCAGAUGACUUUCGCCC	::::::: :.: .::.:.::	CGGCGAAAUUUACUUGUGGCA	Cleavage	+	1
sly-miR1919c-5p	Solyc03g119650	5	1	21	16152	16172	UGUCGCAGAUGACUUUCGCCC	:::: .::: ::::::..	AAGCGAUGGUCUUCUGCGGUU	Translation	+	1
sly-miR1919c-5p	Solyc03g093490	5	1	21	1688	1708	UGUCGCAGAUGACUUUCGCCC	: :: : ::::::::: ::.	GUGCUAUAGUCAUCUGGGAUU	Cleavage	+	1
sly-miR1919c-5p	Solyc02g088780	5	1	21	4653	4673	UGUCGCAGAUGACUUUCGCCC	:.: . ::::::::.:...	CAGUGUGUGUCAUCUGUGGUG	Cleavage	-	1
sly-miR1919c-5p	Solyc01g066740	5	1	21	6064	6084	UGUCGCAGAUGACUUUCGCCC	:.:: : :. :::::::::	AUGUGACAUUUUUCUGCGACA	Translation	-	1
sly-miR319b	Solyc12g088630	5	1	21	2851	2871	UUGGACUGAAGGGAGCUCCCU	: :::::..::.::: ::	CUGAAGCUCUUUUUAGUACAC	Cleavage	+	1
sly-miR319b	Solyc11g005550	5	1	21	1746	1766	UUGGACUGAAGGGAGCUCCCU	: ::.:.:.::: :::::	UUGUAGUUUCUUUCUGUCCAU	Cleavage	+	1
sly-miR319b	Solyc02g078830	5	1	21	2586	2606	UUGGACUGAAGGGAGCUCCCU	.:::: . ::.:: ::::.::	GGGGAAUGCCUUUGAGUCUAA	Cleavage	+	1
sly-miR319b	Solyc01g109350	5	1	21	6173	6193	UUGGACUGAAGGGAGCUCCCU	: :::::..:: :::..:.	GUGAAGCUCUUUUGAGUUUAG	Cleavage	-	1
sly-miR319c-3p	Solyc12g088630	5	1	21	2851	2871	UUGGACUGAAGGGAGCUCCUU	: :::::..::.::: ::	CUGAAGCUCUUUUUAGUACAC	Cleavage	+	1
sly-miR319c-3p	Solyc11g005550	5	1	21	1746	1766	UUGGACUGAAGGGAGCUCCUU	: ::.:.:.::: :::::	UUGUAGUUUCUUUCUGUCCAU	Cleavage	+	1
sly-miR319c-3p	Solyc08g067040	5	1	21	15743	15763	UUGGACUGAAGGGAGCUCCUU	.:: : :..:::::::.::.	GAGUUGAUUUCUUCAGUUCAG	Cleavage	+	1
sly-miR319c-3p	Solyc05g026480	5	1	21	3327	3347	UUGGACUGAAGGGAGCUCCUU	:: :.:: :::..::::::	CAGAUGUUCGCUUUGGUCCAA	Cleavage	+	1
sly-miR319c-3p	Solyc02g078830	5	1	21	2586	2606	UUGGACUGAAGGGAGCUCCUU	..::: . ::.:: ::::.::	GGGGAAUGCCUUUGAGUCUAA	Cleavage	+	1
sly-miR319c-3p	Solyc01g109350	5	1	21	6173	6193	UUGGACUGAAGGGAGCUCCUU	: :::::..:: :::..:.	GUGAAGCUCUUUUGAGUUUAG	Cleavage	-	1
sly-miR319c-5p	Solyc05g025510	5	1	21	10640	10660	AGAGCUUCCUUCAGCCCACUC	::::: : .::::::.: :	UUGUGGGGUAGAGGAAGUUGU	Cleavage	-	1
sly-miR319c-5p	Solyc03g120270	5	1	21	1058	1078	AGAGCUUCCUUCAGCCCACUC	::: .::..:::::::.	AUCUGGUUUGGGGGAAGCUUA	Cleavage	+	1
sly-miR319c-5p	Solyc02g078000	5	1	21	3021	3041	AGAGCUUCCUUCAGCCCACUC	:::: .::::: :: ::.:	UUGUGGCUUGAAGUAACCUUU	Cleavage	-	1
sly-miR390a-3p	Solyc02g021360	5	1	21	8566	8586	CGCUAUCCAUCCUGAGUUUUA	:.::..:..::. ::.:.:::	UGAAGUUUGGGGAGGGUGGCG	Cleavage	-	1
sly-miR390a-3p	Solyc01g111030	5	1	21	8602	8622	CGCUAUCCAUCCUGAGUUUUA	: : :..::.:::::: ::	CCAUAAUUGGGGUGGAUAACG	Cleavage	+	1
sly-miR390a-5p	Solyc12g088290	5	1	21	5235	5255	AAGCUCAGGAGGGAUAGCACC	: : : ::: ::.:::::::	GUUACAAUCACUUCUGAGCUG	Cleavage	+	1
sly-miR390a-5p	Solyc12g043000	5	1	21	5547	5567	AAGCUCAGGAGGGAUAGCACC	::. : ::::..: :::::	CAUGUGACCCCUUUUCAGCUU	Cleavage	-	1
sly-miR390a-5p	Solyc11g007780	5	1	21	2552	2572	AAGCUCAGGAGGGAUAGCACC	:::::: :. ..::::.::	CAUGCUAUACUCUUUGAGUUU	Translation	+	1
sly-miR390a-5p	Solyc10g006890	5	1	21	7956	7976	AAGCUCAGGAGGGAUAGCACC	: : ::..:::.::: :::	AUUACGAUUUCUCUUGAACUU	Cleavage	+	1
sly-miR390a-5p	Solyc09g098330	5	1	21	5771	5790	AAGCUCAGGAGGGAUAGCACC	: ::: ::::.:: ::::::	GUUGC-AUCCUUCAUGAGCUC	Cleavage	-	1
sly-miR390a-5p	Solyc08g081640	5	1	21	6779	6799	AAGCUCAGGAGGGAUAGCACC	: ::: . ::::.:: ::.::	GUUGCCGCCCCUUCUUAGUUU	Cleavage	-	1
sly-miR390a-5p	Solyc05g006470	5	1	21	7464	7484	AAGCUCAGGAGGGAUAGCACC	: .:::...::.::: :::	UUUUUUAUUUUUCUUGAUCUU	Cleavage	+	1
sly-miR390a-5p	Solyc04g076020	5	1	21	14815	14835	AAGCUCAGGAGGGAUAGCACC	: .:::..: ..:::::::	AAUUUUAUUUCAUUUGAGCUU	Translation	-	1
sly-miR390a-5p	Solyc04g012170	5	1	21	4068	4088	AAGCUCAGGAGGGAUAGCACC	::.: :.:.:.:: ::.::	UUUGUUUUUCUUUCUUAGUUU	Cleavage	-	1
sly-miR390a-5p	Solyc03g121580	5	1	21	247	267	AAGCUCAGGAGGGAUAGCACC	: .::::.:::. :.:.::	UCUUUUAUCUCUCUAGGGUUU	Cleavage	-	1
sly-miR390a-5p	Solyc03g117370	5	1	21	2503	2522	AAGCUCAGGAGGGAUAGCACC	::: :::.::..::: :::	UCUGC-AUCUCUUUUGAUCUU	Cleavage	+	1
sly-miR390a-5p	Solyc03g059310	5	1	21	2608	2628	AAGCUCAGGAGGGAUAGCACC	: .:.::..: :::::.::	UUUUUUGUCUUUGCUGAGUUU	Cleavage	+	1
sly-miR390a-5p	Solyc02g083940	5	1	21	5868	5888	AAGCUCAGGAGGGAUAGCACC	.:.:.:::::::::: :	UGGAUUGUUCCUCCUGAGCAU	Cleavage	+	1
sly-miR390a-5p	Solyc01g060050	5	1	21	8555	8575	AAGCUCAGGAGGGAUAGCACC	:::: ::..:.:: ::::	CUUGCUUUCUUUUCUAAGCUC	Cleavage	-	1
sly-miR390b-3p	Solyc02g021360	5	1	21	8566	8586	CGCUAUCCAUCCUGAGUUUCA	::::..:..::. ::.:.:::	UGAAGUUUGGGGAGGGUGGCG	Cleavage	-	1
sly-miR390b-3p	Solyc01g111030	5	1	21	8602	8622	CGCUAUCCAUCCUGAGUUUCA	: : :..::.:::::: ::	CCAUAAUUGGGGUGGAUAACG	Cleavage	+	1
sly-miR390b-5p	Solyc03g119040	5	1	21	1859	1879	AAGCUCAGGAGGGAUAGCGCC	: .:.:..::: ::::.::	CUCUUUGUUUCUCAUGAGUUU	Cleavage	-	2
sly-miR390b-5p	Solyc02g083940	5	1	21	5868	5888	AAGCUCAGGAGGGAUAGCGCC	.:.:.:::::::::: :	UGGAUUGUUCCUCCUGAGCAU	Cleavage	+	1
sly-miR390b-5p	Solyc02g078000	5	1	21	11448	11468	AAGCUCAGGAGGGAUAGCGCC	: .:::..::.:::: .::	CACAUUAUUUCUUCUGAUUUU	Cleavage	-	1
sly-miR390b-5p	Solyc01g066740	5	1	21	699	719	AAGCUCAGGAGGGAUAGCGCC	.:: .:..::::: .::::	CUUGCGGUUUCUCCUAGGCUU	Cleavage	-	1
sly-miR396a-3p	Solyc12g098690	5	1	21	1229	1249	GUUCAAUAAAGCUGUGGGAAG	:...:..: :::::::.:.	GAUUUUAUGGGUUUAUUGGAU	Translation	+	2
sly-miR396a-3p	Solyc12g098690	5	1	21	1571	1591	GUUCAAUAAAGCUGUGGGAAG	: ... .::.:::.::::::	AUGUUUUUAGUUUUGUUGAAC	Cleavage	+	2
sly-miR396a-3p	Solyc08g081640	5	1	21	7443	7463	GUUCAAUAAAGCUGUGGGAAG	:..::.::::::.: :: :	AGUUUCAUAGCUUUGUAGACC	Cleavage	-	1
sly-miR396a-3p	Solyc08g023590	5	1	21	534	554	GUUCAAUAAAGCUGUGGGAAG	:. : ..:::::.:::::	AAUUGCUUGGCUUUGUUGAAG	Cleavage	+	1
sly-miR396a-3p	Solyc06g066730	5	1	21	6848	6868	GUUCAAUAAAGCUGUGGGAAG	::: .::::.::::: :: :	AUUCAUACAGUUUUAUGGACC	Cleavage	+	1
sly-miR396a-3p	Solyc06g008310	5	1	21	6470	6490	GUUCAAUAAAGCUGUGGGAAG	:.:. .::. ::::::::.	AAUUCUUUAGUAUUAUUGAAU	Translation	+	1
sly-miR396a-3p	Solyc04g008720	5	1	21	8136	8156	GUUCAAUAAAGCUGUGGGAAG	.: : ::::::::::::	ACAAUCUCUGCUUUAUUGAAC	Cleavage	+	1
sly-miR396a-3p	Solyc03g116750	5	1	21	1673	1693	GUUCAAUAAAGCUGUGGGAAG	.::::: . :::: ::::::.	UUUCCCUUUGCUUAAUUGAAU	Cleavage	-	1
sly-miR396a-3p	Solyc03g059310	5	1	21	1816	1836	GUUCAAUAAAGCUGUGGGAAG	:...:..:::::.:: ::.	AAUUUUAUGGCUUUGUUCAAU	Cleavage	+	1
sly-miR396a-3p	Solyc02g030080	5	1	21	1546	1566	GUUCAAUAAAGCUGUGGGAAG	:::: .. .:::::::::	UCUCCCUUGCUUUUAUUGAAA	Cleavage	-	1
sly-miR396a-3p	Solyc01g109350	5	1	21	13666	13686	GUUCAAUAAAGCUGUGGGAAG	::. : .:: :::::::::.	AUUUACUUAGAUUUAUUGAAU	Translation	-	1
sly-miR396a-3p	Solyc01g107160	5	1	21	4835	4855	GUUCAAUAAAGCUGUGGGAAG	::. .:::: ::.:::::	AGUCUAGCAGCCUUGUUGAAG	Translation	+	1
sly-miR396a-5p	Solyc12g013840	5	1	21	3221	3241	UUCCACAGCUUUCUUGAACUG	..:::: . .::::: :::::	UGGUUCUGUGAAGCUUUGGAA	Cleavage	+	2
sly-miR396a-5p	Solyc11g072050	5	1	21	1269	1289	UUCCACAGCUUUCUUGAACUG	: ..:::::::::: ::.	UGAUGUGAGAAAGCUGUUGAG	Cleavage	-	1
sly-miR396a-5p	Solyc09g091020	5	1	21	8363	8383	UUCCACAGCUUUCUUGAACUG	::::.::.::::: : ::	GGCUUCAGGAGAGCUGAGAAA	Cleavage	-	1
sly-miR396a-5p	Solyc06g073650	5	1	21	1218	1238	UUCCACAGCUUUCUUGAACUG	: ..:::::::::: ::.	UGAUGUGAGAAAGCUGUUGAG	Cleavage	+	1
sly-miR396a-5p	Solyc06g064830	5	1	21	7594	7614	UUCCACAGCUUUCUUGAACUG	::::::::::: :: ::	GAAGUCAAGAAAGCUAUGAAA	Cleavage	-	1
sly-miR396a-5p	Solyc05g053130	5	1	21	5651	5671	UUCCACAGCUUUCUUGAACUG	:. ::: ::::::.: :::..	CGCUUCCAGAAAGUUUUGGGG	Cleavage	+	1
sly-miR396a-5p	Solyc04g076020	5	1	21	8488	8508	UUCCACAGCUUUCUUGAACUG	::. :::.::::: ::.:	GUUUUUCAGAGAGCUGGGGGA	Cleavage	-	1
sly-miR396a-5p	Solyc02g086470	5	1	21	1657	1677	UUCCACAGCUUUCUUGAACUG	: ::::::::::: :.:	AACAUAAAGAAAGCUGUAGGA	Cleavage	+	1
sly-miR396a-5p	Solyc02g078800	5	1	21	1643	1663	UUCCACAGCUUUCUUGAACUG	.:: .:: :::::: :::.:	AGGUGUAAUAAAGCUAUGGGA	Cleavage	+	1
sly-miR396a-5p	Solyc01g100050	5	1	21	8387	8407	UUCCACAGCUUUCUUGAACUG	..:: : ::::.:::::::	UGGUACUCAAAAGUUGUGGAA	Cleavage	+	1
sly-miR396a-5p	Solyc01g098090	5	1	21	1796	1816	UUCCACAGCUUUCUUGAACUG	:::::.: :::.:::::	AUGUUCAGGCAAGUUGUGGCU	Cleavage	+	1
sly-miR396b	Solyc12g013840	5	1	21	3221	3241	UUCCACAGCUUUCUUGAACUU	.:::: . .::::: :::::	UGGUUCUGUGAAGCUUUGGAA	Cleavage	+	2
sly-miR396b	Solyc11g072050	5	1	21	1269	1289	UUCCACAGCUUUCUUGAACUU	: ..:::::::::: ::.	UGAUGUGAGAAAGCUGUUGAG	Cleavage	-	1
sly-miR396b	Solyc09g091020	5	1	21	8363	8383	UUCCACAGCUUUCUUGAACUU	::::.::.::::: : ::	GGCUUCAGGAGAGCUGAGAAA	Cleavage	-	1
sly-miR396b	Solyc06g073650	5	1	21	1218	1238	UUCCACAGCUUUCUUGAACUU	: ..:::::::::: ::.	UGAUGUGAGAAAGCUGUUGAG	Cleavage	+	1
sly-miR396b	Solyc06g064830	5	1	21	7595	7614	UUCCACAGCUUUCUUGAACUU	:::: :::::::::: :: ::	AAGU-CAAGAAAGCUAUGAAA	Cleavage	-	1
sly-miR396b	Solyc05g053130	5	1	21	5651	5671	UUCCACAGCUUUCUUGAACUU	::: ::::::.: :::..	CGCUUCCAGAAAGUUUUGGGG	Cleavage	+	1
sly-miR396b	Solyc04g076020	5	1	21	8488	8508	UUCCACAGCUUUCUUGAACUU	::. :::.::::: ::.:	GUUUUUCAGAGAGCUGGGGGA	Cleavage	-	1
sly-miR396b	Solyc02g086470	5	1	21	1657	1677	UUCCACAGCUUUCUUGAACUU	:: : ::::::::::: :.:	AACAUAAAGAAAGCUGUAGGA	Cleavage	+	1
sly-miR396b	Solyc02g078800	5	1	21	1643	1663	UUCCACAGCUUUCUUGAACUU	:.:: .:: :::::: :::.:	AGGUGUAAUAAAGCUAUGGGA	Cleavage	+	1
sly-miR396b	Solyc01g100050	5	1	21	8387	8407	UUCCACAGCUUUCUUGAACUU	.:: : ::::.:::::::	UGGUACUCAAAAGUUGUGGAA	Cleavage	+	1
sly-miR396b	Solyc01g098090	5	1	21	1796	1816	UUCCACAGCUUUCUUGAACUU	: :::::.: :::.:::::	AUGUUCAGGCAAGUUGUGGCU	Cleavage	+	1
sly-miR399	Solyc12g099010	5	1	21	5301	5320	UGCCAAAGGAGAGUUGCCCUA	: :::: .:::.:::::::	UUGGGCU-UUCUUCUUUGGCC	Cleavage	-	2
sly-miR399	Solyc01g096950	5	1	21	7840	7860	UGCCAAAGGAGAGUUGCCCUA	.:::.: .:: :: ::::::	AGGGGUAUUUCACCCUUGGCA	Translation	+	1
sly-miR403-3p	Solyc04g076020	5	1	21	9084	9104	CUAGAUUCACGCACAAGCUCG	: ::. : ::.:::.::::.	CUAGUAUCUGUGUGGAUCUGA	Cleavage	-	1
sly-miR403-3p	Solyc03g097160	5	1	21	7669	7689	CUAGAUUCACGCACAAGCUCG	: ::: :: : ::::::::	AAAUCUUUUGGGAGAAUCUAG	Translation	+	1
sly-miR403-5p	Solyc11g010910	5	1	21	5498	5518	CGUUUGUGCGUGAAUCUAACA	: ::: . :.:.:::.:.:.:	UUUUAAGCUUAUGCAUAGAUG	Cleavage	-	1
sly-miR403-5p	Solyc09g031610	5	1	21	8576	8596	CGUUUGUGCGUGAAUCUAACA	: ::: ::::.: ::::::	UCUUAACUUCAUGAACAAACC	Cleavage	-	1
sly-miR403-5p	Solyc08g076030	5	1	21	11331	11351	CGUUUGUGCGUGAAUCUAACA	::. :::.:.:::..::.	GAUUGCAUUUAUGCAUGAAUA	Cleavage	-	1
sly-miR403-5p	Solyc01g066740	5	1	21	6198	6218	CGUUUGUGCGUGAAUCUAACA	: ::. .::::: ::::::.	UCUUGUGUUCACACACAAAUU	Cleavage	-	2
sly-miR477-5p	Solyc10g086430	5	1	21	199	219	UGUCUCUCCCUCAAGGGCUCC	:: ::::::: .:.::::	CCAGGCCUUGAGAUGGGGACA	Cleavage	+	1
sly-miR477-5p	Solyc08g067040	5	1	21	15009	15029	UGUCUCUCCCUCAAGGGCUCC	:::: . :::.:::. :::::	GGAGGUAUUGGGGGGUAGACA	Cleavage	+	1
sly-miR477-5p	Solyc06g008310	5	1	21	3187	3207	UGUCUCUCCCUCAAGGGCUCC	: ::. :::.:::.:.:::	GUAGUAGUUGGGGGGGGGACU	Cleavage	+	1
sly-miR482d-5p	Solyc12g044800	5	1	21	10830	10850	GGAGUGGGUGGGAUGGAAAAA	: ::::.: ..::::: .:::	UGUUUCUACUUCACCCUUUCC	Cleavage	-	1
sly-miR482d-5p	Solyc12g042200	5	1	21	4699	4719	GGAGUGGGUGGGAUGGAAAAA	::::::::. .:: :.:.:	AGUUUCCAUCUAGCCAAUUUC	Translation	+	1
sly-miR482d-5p	Solyc12g035360	5	1	21	9343	9363	GGAGUGGGUGGGAUGGAAAAA	::. .::::::..:::..	GCCUUUAGUCCCACUUACUUU	Cleavage	+	1
sly-miR482d-5p	Solyc12g013940	5	1	21	2040	2060	GGAGUGGGUGGGAUGGAAAAA	:::. ::..:..::.:::	CCAUUCUUUCUUAUUCAUUCC	Cleavage	+	1
sly-miR482d-5p	Solyc11g010910	5	1	21	4193	4213	GGAGUGGGUGGGAUGGAAAAA	::::::.:::.: :.: :::.	UUUUUCUAUCUCUCUCUCUCU	Cleavage	-	1
sly-miR482d-5p	Solyc11g007780	5	1	21	3769	3789	GGAGUGGGUGGGAUGGAAAAA	:::.:: :::.::. .:::	AAUUUUCAACCCGCCUCUUCC	Cleavage	+	1
sly-miR482d-5p	Solyc09g098330	5	1	21	3310	3330	GGAGUGGGUGGGAUGGAAAAA	: :::: :...:::.:.::.	UGUUUCGUUUUUACCUAUUCU	Cleavage	-	1
sly-miR482d-5p	Solyc09g091020	5	1	21	1814	1834	GGAGUGGGUGGGAUGGAAAAA	:::::::.: :...:::.:..	UUUUUCCGUGCUGUCCAUUUU	Cleavage	-	2
sly-miR482d-5p	Solyc08g081990	5	1	21	2360	2380	GGAGUGGGUGGGAUGGAAAAA	:::. :::: :::.::::	AGUUUUAAUCCGCCCCGCUCC	Translation	-	2
sly-miR482d-5p	Solyc08g076030	5	1	21	5955	5975	GGAGUGGGUGGGAUGGAAAAA	: :. ::..::.:::::..	AAUCUUAAUUUCAUCCACUUU	Cleavage	-	1
sly-miR482d-5p	Solyc07g066410	5	1	21	9200	9220	GGAGUGGGUGGGAUGGAAAAA	::::: ::::.::.:: .:..	UUUUUGCAUCUCAUCCUUUUU	Cleavage	-	1
sly-miR482d-5p	Solyc07g053660	5	1	21	5597	5617	GGAGUGGGUGGGAUGGAAAAA	::::: .: ::::.:::.:..	UUUUUAUACCCCAUCCAUUUU	Cleavage	+	1
sly-miR482d-5p	Solyc06g072830	5	1	21	82	102	GGAGUGGGUGGGAUGGAAAAA	::::::...::...::..	CACUUCCAUUUUACUUGCUUU	Cleavage	+	1
sly-miR482d-5p	Solyc06g008310	5	1	21	13369	13389	GGAGUGGGUGGGAUGGAAAAA	: :. : :::::::::::	GCAUCCUCUACCACCCACUCC	Cleavage	+	1
sly-miR482d-5p	Solyc04g077680	5	1	21	2657	2677	GGAGUGGGUGGGAUGGAAAAA	: :::::..:::.:::.	CAAUACCAUCUUACCUACUUG	Cleavage	+	1
sly-miR482d-5p	Solyc04g076020	5	1	21	4645	4665	GGAGUGGGUGGGAUGGAAAAA	::: ::::..:: :.:.::.	CUUUACCAUUUCAACUAUUCU	Cleavage	-	1
sly-miR482d-5p	Solyc03g119650	5	1	21	2585	2605	GGAGUGGGUGGGAUGGAAAAA	::::.::::... ::.:..	AAUUUCUAUCCUGUGCAUUUU	Cleavage	+	1
sly-miR482d-5p	Solyc02g078830	5	1	21	2308	2328	GGAGUGGGUGGGAUGGAAAAA	: :::. ::....::.:.::.	UGUUUUAAUUUUGCCUAUUCU	Cleavage	+	2
sly-miR482d-5p	Solyc02g021360	5	1	21	2993	3013	GGAGUGGGUGGGAUGGAAAAA	: :...:...:::::.:.:	AAUCUUUGUUUUACCCAUUUC	Cleavage	-	1
sly-miR482d-5p	Solyc01g098090	5	1	21	12686	12706	GGAGUGGGUGGGAUGGAAAAA	:::::.:::::::... .::	UUUUUUCAUCCCAUUUCUUCG	Cleavage	+	1
sly-miR482d-5p	Solyc01g087670	5	1	21	2441	2461	GGAGUGGGUGGGAUGGAAAAA	: ::: :::::. ..::.:.:	UAUUUGCAUCCUUUUCAUUUC	Cleavage	-	1
sly-miR482d-5p	Solyc01g079510	5	1	21	3055	3075	GGAGUGGGUGGGAUGGAAAAA	: ::::: ::...:::::	UACUGCCAUCGCAUUUACUCC	Translation	+	1
sly-miR482e-5p	Solyc12g044800	5	1	21	9692	9712	UGUGGGUGGGGUGGAAAGAUU	.:: :::.. :::.:.:.:::	GAUGUUUUUUCCCUAUCUACA	Cleavage	-	1
sly-miR482e-5p	Solyc12g005950	5	1	21	6524	6544	UGUGGGUGGGGUGGAAAGAUU	:: ::.:::.. ::::..:	UUUCAUUUCACUUGACCCGUA	Cleavage	-	1
sly-miR482e-5p	Solyc09g090660	5	1	21	5038	5058	UGUGGGUGGGGUGGAAAGAUU	:::::: ..:::::..:::	AAUCUUAGUGCCCCAUUCACC	Cleavage	+	2
sly-miR482e-5p	Solyc09g090660	5	1	21	825	845	UGUGGGUGGGGUGGAAAGAUU	::: ::. :::...:.:::	UCUCUAUCUUCCCUGUCUACA	Cleavage	+	2
sly-miR482e-5p	Solyc09g074400	5	1	21	1852	1872	UGUGGGUGGGGUGGAAAGAUU	: ::::.::.:::.::: :	UAACUUUUCAUCCCGCCCCCC	Cleavage	-	1
sly-miR482e-5p	Solyc09g031610	5	1	21	7994	8014	UGUGGGUGGGGUGGAAAGAUU	:: :.::::::::..: :	UUGCUCUUCACCCCACUUAAA	Cleavage	-	1
sly-miR482e-5p	Solyc08g082900	5	1	21	2298	2317	UGUGGGUGGGGUGGAAAGAUU	::: ::::::: ::..:::	GCUCUCUCCACCC-ACUUACA	Cleavage	-	1
sly-miR482e-5p	Solyc08g080080	5	1	21	1489	1509	UGUGGGUGGGGUGGAAAGAUU	:.:::::::..:::. :.	UCUUUUUCCACUUCACUAAUU	Cleavage	+	1
sly-miR482e-5p	Solyc08g067040	5	1	21	3411	3431	UGUGGGUGGGGUGGAAAGAUU	.:: :..::.:::::.:..	UGUCAGUUUACUCCACCUAUG	Cleavage	+	1
sly-miR482e-5p	Solyc08g006910	5	1	21	2852	2872	UGUGGGUGGGGUGGAAAGAUU	:: ::..:::.::::...	UCUCCUUUUACCUCACCUGUU	Cleavage	+	1
sly-miR482e-5p	Solyc07g066410	5	1	21	9841	9861	UGUGGGUGGGGUGGAAAGAUU	: :. :::. :.:..::::::	AUUUGUUCUCCUCUGCCCACA	Cleavage	-	1
sly-miR482e-5p	Solyc07g032100	5	1	21	252	272	UGUGGGUGGGGUGGAAAGAUU	:.::::: :::.:.::.: :	AGUCUUUACACUCUACUCUCU	Cleavage	+	2
sly-miR482e-5p	Solyc07g032100	5	1	21	6145	6165	UGUGGGUGGGGUGGAAAGAUU	.::: :: ::.:.::.::: :	GAUCCUUGCAUCUCAUCCAGA	Cleavage	+	2
sly-miR482e-5p	Solyc07g008040	5	1	21	5959	5981	UGUGGGUGGGGUGG--AAAGAUU	::.: : ::.::::::::.::	CAUUUAUGCCCGCCCCACCCGCA	Cleavage	+	1
sly-miR482e-5p	Solyc06g083460	5	1	21	5898	5918	UGUGGGUGGGGUGGAAAGAUU	::::..::..::.: :::	CUCCUUUUUACUUCAUCAACA	Cleavage	-	1
sly-miR482e-5p	Solyc06g008310	5	1	21	14003	14023	UGUGGGUGGGGUGGAAAGAUU	.: :::::: :.:.::::: :	GAACUUUCCUCUCUACCCAAA	Cleavage	+	2
sly-miR482e-5p	Solyc06g008310	5	1	21	5172	5192	UGUGGGUGGGGUGGAAAGAUU	:::::.:::. .::: .::	UCUCUUUUCACUAUACCGGCA	Cleavage	+	2
sly-miR482e-5p	Solyc04g078320	5	1	21	63	83	UGUGGGUGGGGUGGAAAGAUU	::::::.....::::: :	UCUCUUUCUGUUUCACCCUCU	Cleavage	-	1
sly-miR482e-5p	Solyc03g119650	5	1	21	5261	5281	UGUGGGUGGGGUGGAAAGAUU	::::: .::....:: :::	UUUCUUUGUACUUUGCCAACA	Cleavage	+	1
sly-miR482e-5p	Solyc03g079920	5	1	21	2281	2301	UGUGGGUGGGGUGGAAAGAUU	:::::.:.::::.:: :	UGGCUUUCUAUCCCAUCCCCC	Cleavage	+	1
sly-miR482e-5p	Solyc03g062940	5	1	21	416	436	UGUGGGUGGGGUGGAAAGAUU	::::: : .:::::: :.:	UUUCUUUGCCUCCCACCAAUA	Cleavage	+	1
sly-miR482e-5p	Solyc02g078970	5	1	21	1460	1481	UGUGGGUGGGGUGGAA-AGAUU	:::: ::.:.:::::.::: :	CAUCUAUUUCGCCCCAUCCAAA	Cleavage	-	1
sly-miR482e-5p	Solyc01g111030	5	1	21	8325	8345	UGUGGGUGGGGUGGAAAGAUU	..: ::: ::: .::::::..	GGUAUUUACACAUCACCCAUG	Translation	+	1
sly-miR482e-5p	Solyc01g103720	5	1	21	5377	5397	UGUGGGUGGGGUGGAAAGAUU	: :::::::.::: :.:.:	CAGCUUUCCAUCCCUCUCGCU	Cleavage	-	1
sly-miR482e-5p	Solyc01g100050	5	1	21	8840	8860	UGUGGGUGGGGUGGAAAGAUU	:::: ::..:::.:: ::	UUUCUUAGCAUUCCAUCCUCA	Cleavage	+	1
sly-miR482e-5p	Solyc01g099400	5	1	21	1596	1616	UGUGGGUGGGGUGGAAAGAUU	:. : .:::.:::: ::::	UUUUCUGUCACUCCACACACA	Cleavage	+	1
sly-miR482e-5p	Solyc01g094480	5	1	21	7574	7594	UGUGGGUGGGGUGGAAAGAUU	::: : ::::::::..:::	AAUGUCACCACCCCAUUCACC	Cleavage	+	2
sly-miR482e-5p	Solyc01g094480	5	1	21	5921	5941	UGUGGGUGGGGUGGAAAGAUU	:: :.::.:.::.::::	CAGAUUACUACUCUACUCACA	Cleavage	+	2
sly-miR482e-5p	Solyc01g087670	5	1	21	2428	2448	UGUGGGUGGGGUGGAAAGAUU	: ::::::.:.:....::	AUCCAUUCCACUCUAUUUGCA	Cleavage	-	1
sly-miR5302a	Solyc12g099010	5	1	21	4110	4130	AAACGAGGUUUGUUACUUUGG	:::.:: : ::::.:: :::	ACAAGGUCAAAAACUUCAUUU	Cleavage	-	1
sly-miR5302a	Solyc11g011980	5	1	21	4277	4297	AAACGAGGUUUGUUACUUUGG	.:.:: ::::.: ::.::::	UCGAAAGAACAGAACUUGUUU	Cleavage	-	1
sly-miR5302a	Solyc09g065700	5	1	21	9394	9414	AAACGAGGUUUGUUACUUUGG	.:.::. .::::::.:::	UAGAGGUGCUAAACCUUGUUG	Cleavage	+	1
sly-miR5302a	Solyc09g064320	5	1	21	5532	5552	AAACGAGGUUUGUUACUUUGG	: ::::::.:.::: :: :	AAAUAGUAACGAGCCUGGUAU	Cleavage	+	1
sly-miR5302a	Solyc07g020870	5	1	21	4650	4670	AAACGAGGUUUGUUACUUUGG	::: :::.:::: :.: ::	UGAAAAUAAUAAACAUUGAUU	Cleavage	-	1
sly-miR5302a	Solyc05g025510	5	1	21	8270	8290	AAACGAGGUUUGUUACUUUGG	.::::. .::.:::: :::	UGGAAGUGUUAAGCCUCAUUU	Cleavage	-	1
sly-miR5302a	Solyc04g072890	5	1	21	5583	5603	AAACGAGGUUUGUUACUUUGG	...: : :: ::.:.::::::	UUGAUGCAAAAAGCUUCGUUU	Cleavage	+	1
sly-miR5302a	Solyc03g121580	5	1	21	885	905	AAACGAGGUUUGUUACUUUGG	:::: ::::.:: :. :::	GAAAAGAAACAGACAUUCUUU	Cleavage	-	2
sly-miR5302a	Solyc03g121580	5	1	21	587	607	AAACGAGGUUUGUUACUUUGG	: : :....::.::.::::	GAAUACUGGUGAAUCUUGUUU	Cleavage	-	2
sly-miR5302a	Solyc03g120270	5	1	21	2558	2578	AAACGAGGUUUGUUACUUUGG	.::.::::::::. :::	UGGUGGUGACAAACCUUAUUU	Cleavage	+	1
sly-miR5302a	Solyc03g120010	5	1	21	2938	2958	AAACGAGGUUUGUUACUUUGG	:::::::.: :: :.:::	UAAAAGUAAUAUACAUUGUUC	Translation	-	1
sly-miR5302a	Solyc02g088780	5	1	21	1101	1121	AAACGAGGUUUGUUACUUUGG	::.: ..: ::.::.::::	GGAAGGGGGCUAAUCUUGUUU	Translation	-	1
sly-miR5302a	Solyc02g038750	5	1	21	4149	4169	AAACGAGGUUUGUUACUUUGG	..: : :.:::::..:: :::	UUAUAUUGACAAAUUUCCUUU	Cleavage	-	1
sly-miR5302a	Solyc02g030080	5	1	21	423	443	AAACGAGGUUUGUUACUUUGG	...:: :: ::: :::::::	AUGGAGAAAGAAAGCUCGUUU	Cleavage	-	1
sly-miR5302a	Solyc02g021360	5	1	21	10990	11010	AAACGAGGUUUGUUACUUUGG	..::: : :::::..:. :::	UUAAAAUUACAAAUUUUAUUU	Cleavage	-	1
sly-miR5302a	Solyc01g109350	5	1	21	4912	4932	AAACGAGGUUUGUUACUUUGG	::. :.::::::::.::	UGAAGAUGACAAACCUUGUGA	Cleavage	-	1
sly-miR5302a	Solyc01g098090	5	1	21	9051	9071	AAACGAGGUUUGUUACUUUGG	:.:.::: :::::::. :::	CUAGAGUUCCAAACCUUCUUU	Cleavage	+	1
sly-miR5303	Solyc12g088290	5	1	21	137	157	UUUUUGAAGAGUUCGAGCAAC	::::.::: :.: ::.::.	AAUGCUUGAAGUUUACAGAAG	Translation	+	1
sly-miR5303	Solyc12g049100	5	1	21	327	347	UUUUUGAAGAGUUCGAGCAAC	:: :: ::.::::..::.	UGUGGUCAAAUUCUUUGAAGU	Cleavage	+	1
sly-miR5303	Solyc12g013940	5	1	21	2423	2443	UUUUUGAAGAGUUCGAGCAAC	::: ::: :::::.:::	GAGACUCAAACCCUUCAGAAA	Translation	+	1
sly-miR5303	Solyc11g017070	5	1	21	5502	5522	UUUUUGAAGAGUUCGAGCAAC	:::.: :::.:.::..:: :	UUUGUUGGAAUUUUUUGAACA	Cleavage	-	1
sly-miR5303	Solyc10g047000	5	1	21	5736	5756	UUUUUGAAGAGUUCGAGCAAC	::::::..::. :::.::	ACUGCUCGGGCUUGCCAAGAA	Cleavage	-	2
sly-miR5303	Solyc10g047000	5	1	21	8691	8711	UUUUUGAAGAGUUCGAGCAAC	::.:. ::.::::.:: :.	UAUGUUUUAAUUCUUUAAUAG	Cleavage	-	2
sly-miR5303	Solyc10g006890	5	1	21	8572	8592	UUUUUGAAGAGUUCGAGCAAC	::: . ::::.:::::::	CUUGAGUUAACUUUUCAAAAU	Cleavage	+	1
sly-miR5303	Solyc09g065700	5	1	21	5442	5462	UUUUUGAAGAGUUCGAGCAAC	:::.:.:..::. ::::.:.	CUUGUUUGGGCUUGUCAAGAG	Cleavage	+	3
sly-miR5303	Solyc09g065700	5	1	21	15	35	UUUUUGAAGAGUUCGAGCAAC	:::::. :: :::::::.:	AUUGCUUAAAGACUUCAAAGA	Translation	+	3
sly-miR5303	Solyc09g064320	5	1	21	2559	2579	UUUUUGAAGAGUUCGAGCAAC	::::: :::::: ..:.:	UAUGCUCAAACUCUGUGAGAU	Cleavage	+	1
sly-miR5303	Solyc08g067040	5	1	21	3627	3647	UUUUUGAAGAGUUCGAGCAAC	:::: :.:::::::::	UAUGCUGAAGCUCUUCAAACC	Cleavage	+	1
sly-miR5303	Solyc08g023590	5	1	21	3496	3516	UUUUUGAAGAGUUCGAGCAAC	: .:. : :::::.:::::	UCUUUUUAAUCUCUUUAAAAA	Cleavage	+	1
sly-miR5303	Solyc06g083460	5	1	21	27	47	UUUUUGAAGAGUUCGAGCAAC	: :.: :.::::::.:.::	UUCGUUGAAGCUCUUCGAGAA	Cleavage	-	1
sly-miR5303	Solyc06g066730	5	1	21	9075	9094	UUUUUGAAGAGUUCGAGCAAC	::: :: :..:.::.:::::	CUUGGUC-AGUUUUUUAAAAA	Cleavage	+	1
sly-miR5303	Solyc06g064830	5	1	21	4021	4041	UUUUUGAAGAGUUCGAGCAAC	:. :::::::::::.:	GCCUGUUAAACUCUUCAAAGA	Cleavage	-	3
sly-miR5303	Solyc05g053130	5	1	21	12615	12634	UUUUUGAAGAGUUCGAGCAAC	::: : ::: :::::.:::::	GUUAC-CGAUCUCUUUAAAAA	Cleavage	+	1
sly-miR5303	Solyc05g025510	5	1	21	5573	5593	UUUUUGAAGAGUUCGAGCAAC	:::.:.: . :.::::::::	UUUGUUUGUGAUUUUCAAAAA	Translation	-	1
sly-miR5303	Solyc03g120270	5	1	21	6763	6783	UUUUUGAAGAGUUCGAGCAAC	:: : .::..::::::.::	UUUUCCUGAGUUCUUCAGAAU	Cleavage	+	1
sly-miR5303	Solyc03g119650	5	1	21	13623	13643	UUUUUGAAGAGUUCGAGCAAC	::: .:. .:.::.:::::	UAUGCAUGGCUUUUUUAAAAA	Cleavage	+	2
sly-miR5303	Solyc02g069770	5	1	21	2011	2031	UUUUUGAAGAGUUCGAGCAAC	: : .:.: :::::::::: :	GCUAUUUGCACUCUUCAAAUA	Cleavage	+	1
sly-miR5303	Solyc02g030080	5	1	21	4766	4786	UUUUUGAAGAGUUCGAGCAAC	: : .:::::::.:: :..:.	GAUCUUCGAACUUUUAAGGAG	Cleavage	-	2
sly-miR5303	Solyc02g021360	5	1	21	1726	1746	UUUUUGAAGAGUUCGAGCAAC	: :::. .:.::::::.:..	UUAGCUUUGAUUCUUCAGAGG	Cleavage	-	2
sly-miR5303	Solyc02g021360	5	1	21	17793	17813	UUUUUGAAGAGUUCGAGCAAC	: ::::: ::::. :.:::.	GCUGCUCAAACUUGUUAAAGU	Cleavage	-	2
sly-miR5303	Solyc01g111030	5	1	21	7697	7717	UUUUUGAAGAGUUCGAGCAAC	: ::.::..:: :.::::.	UCUUCUUGAGUUCGUUAAAAG	Cleavage	+	1
sly-miR5303	Solyc01g107160	5	1	21	1597	1616	UUUUUGAAGAGUUCGAGCAAC	:::: : : ::::::::::.	AUUGC-CUAUCUCUUCAAAAG	Cleavage	+	2
sly-miR5303	Solyc01g107160	5	1	21	2965	2985	UUUUUGAAGAGUUCGAGCAAC	::.: : .:::::::::.	CAUGUUGUACUUCUUCAAAAG	Cleavage	+	2
sly-miR5304	Solyc12g035360	5	1	21	14933	14953	UCAAUGCUACAUACUCAUCCC	::: . ::::::: :::::	AGGAGAGAUAUGUAGGAUUGA	Cleavage	+	1
sly-miR5304	Solyc08g076030	5	1	21	2817	2837	UCAAUGCUACAUACUCAUCCC	:::::.::: : .::::::	UGGAUGGGUAGGGGGCAUUGU	Translation	-	1
sly-miR5304	Solyc05g018780	5	1	21	1292	1312	UCAAUGCUACAUACUCAUCCC	: : ::: ::: :::::::	UAGCUAAGUCUGUUGCAUUGA	Cleavage	-	1
sly-miR5304	Solyc03g121580	5	1	21	10100	10120	UCAAUGCUACAUACUCAUCCC	:: :: :::::::.:: ::	UGGUUGUAUAUGUAGUAUAGA	Cleavage	-	1
sly-miR5304	Solyc02g078000	5	1	21	7226	7246	UCAAUGCUACAUACUCAUCCC	:: :::: :::: :: :::::	GGAAUGAAUAUGGAGGAUUGA	Cleavage	-	1
sly-miR6022	Solyc12g088630	5	1	21	162	182	UGGAAGGGAGAAUAUCCAGGA	..:: :::::::...::..	AUUUGAAUAUUCUUUUUUUUU	Cleavage	+	1
sly-miR6022	Solyc12g043000	5	1	21	9044	9064	UGGAAGGGAGAAUAUCCAGGA	: :: .::.:..::::::	GUGUUGAAGUUUUUUCUUCCA	Cleavage	-	1
sly-miR6022	Solyc12g035360	5	1	21	12871	12891	UGGAAGGGAGAAUAUCCAGGA	:.. :::::::::: ::: .:	UUUGGGAUAUUCUCGCUUAUA	Cleavage	+	1
sly-miR6022	Solyc12g013940	5	1	21	1631	1651	UGGAAGGGAGAAUAUCCAGGA	:: :::::::: ::::.	UGGUGAAUAUUCUCACUUCUU	Cleavage	+	1
sly-miR6022	Solyc11g011980	5	1	21	3732	3752	UGGAAGGGAGAAUAUCCAGGA	.:: ::.:::::..: .::	CAUUGUAUGUUCUCUUUAUCA	Cleavage	-	2
sly-miR6022	Solyc10g047000	5	1	21	8520	8540	UGGAAGGGAGAAUAUCCAGGA	:: :::::.::.:: .::	GGAUGUAUAUUUUCUCUAUCA	Cleavage	-	1
sly-miR6022	Solyc09g090660	5	1	21	5068	5087	UGGAAGGGAGAAUAUCCAGGA	:..:::::::: :::.::..:	UUUUGGAUAUU-UCCUUUUUA	Translation	+	1
sly-miR6022	Solyc09g065700	5	1	21	10235	10255	UGGAAGGGAGAAUAUCCAGGA	:.::: ::::.:..:::...	UUCUGUUUAUUUUUUCUUUUG	Cleavage	+	1
sly-miR6022	Solyc09g031610	5	1	21	2980	3000	UGGAAGGGAGAAUAUCCAGGA	: .:::: :::: ::.:::.	UAUUGGAGAUUCACCUUUCUU	Cleavage	-	1
sly-miR6022	Solyc08g081990	5	1	21	2435	2455	UGGAAGGGAGAAUAUCCAGGA	:..: :::::.:::.::.:	UUUUUUAUAUUUUCCUUUUCU	Cleavage	-	2
sly-miR6022	Solyc08g081990	5	1	21	9892	9912	UGGAAGGGAGAAUAUCCAGGA	: ::: : ::: :...:::::	UGCUGAAAAUUAUUUUUUCCA	Translation	-	2
sly-miR6022	Solyc08g029050	5	1	21	867	887	UGGAAGGGAGAAUAUCCAGGA	.:: : ::::.::.:::..	AUCUUGCUAUUUUCUCUUUUC	Cleavage	-	1
sly-miR6022	Solyc08g016808	5	1	21	247	267	UGGAAGGGAGAAUAUCCAGGA	::.::::: ::.:.:.:::.	UCUUGGAUUUUUUUCUUUCUU	Cleavage	+	1
sly-miR6022	Solyc08g016801	5	1	21	1908	1928	UGGAAGGGAGAAUAUCCAGGA	::.::::: ::.:.:.:::.	UCUUGGAUUUUUUUCUUUCUU	Cleavage	-	1
sly-miR6022	Solyc08g008490	5	1	21	4627	4647	UGGAAGGGAGAAUAUCCAGGA	:::: . :::.:.::::.:	GCCUGAGAAUUUUUCCUUUCU	Cleavage	-	1
sly-miR6022	Solyc07g044850	5	1	21	5702	5722	UGGAAGGGAGAAUAUCCAGGA	.::::::: :::.:.:::	AUCUGGAUAGUCUUCUUUCAC	Cleavage	+	1
sly-miR6022	Solyc06g008310	5	1	21	8240	8260	UGGAAGGGAGAAUAUCCAGGA	:: :::::::::: :: :	GUAUGUAUAUUCUCCCCUCAA	Cleavage	+	2
sly-miR6022	Solyc05g026480	5	1	21	947	968	UGGAAGGGAGAAUAU-CCAGGA	:.::: :::::.:..:::.::	UUCUGUUAUAUUUUUUCUUUCA	Cleavage	+	1
sly-miR6022	Solyc04g076020	5	1	21	11838	11858	UGGAAGGGAGAAUAUCCAGGA	: ::: :: :::::.:::..	UGCUGAAUUUUCUCUCUUUUU	Cleavage	-	1
sly-miR6022	Solyc04g008720	5	1	21	5631	5651	UGGAAGGGAGAAUAUCCAGGA	::: ::::::.:.: :::.	GCCUUGAUAUUUUUCAUUCUU	Cleavage	+	1
sly-miR6022	Solyc03g119650	5	1	21	10654	10674	UGGAAGGGAGAAUAUCCAGGA	::::::.::.::::..	GGGAUGAUAUUUUCUCUUCUG	Cleavage	+	3
sly-miR6022	Solyc03g119650	5	1	21	19047	19067	UGGAAGGGAGAAUAUCCAGGA	..: .::::.::..:::.:	GUUUUAGUAUUUUCUUUUCUA	Cleavage	+	3
sly-miR6022	Solyc02g079110	5	1	21	400	420	UGGAAGGGAGAAUAUCCAGGA	::: ::::.:...::::	UAAUGGCUAUUUUUUUUUCCU	Cleavage	+	1
sly-miR6022	Solyc02g078830	5	1	21	1848	1868	UGGAAGGGAGAAUAUCCAGGA	::: : : ::.:::::::::	UCCAGUUUUUUUUCCCUUCCA	Cleavage	+	1
sly-miR6022	Solyc02g078800	5	1	21	5398	5417	UGGAAGGGAGAAUAUCCAGGA	.:::: : ::::.::::::	GUCUGG-UUUUCUUCCUUCCC	Cleavage	+	1
sly-miR6022	Solyc02g069770	5	1	21	645	665	UGGAAGGGAGAAUAUCCAGGA	::::::: : :::..:::..	ACCUGGAUUUACUCUUUUCUG	Translation	+	1
sly-miR6022	Solyc02g021360	5	1	21	2463	2483	UGGAAGGGAGAAUAUCCAGGA	.::: : .::.:::.::.:	CUCUGUAGGUUUUCCUUUUCU	Cleavage	-	1
sly-miR6022	Solyc01g109350	5	1	21	7549	7569	UGGAAGGGAGAAUAUCCAGGA	:: ::::.:..::::.:	AUGUGAUUAUUUUUUCUUCUA	Cleavage	-	2
sly-miR6022	Solyc01g094480	5	1	21	6624	6644	UGGAAGGGAGAAUAUCCAGGA	:.::::::: :.::. ::..:	UUCUGGAUACUUUCUAUUUUA	Cleavage	+	1
sly-miR6022	Solyc01g066740	5	1	21	4537	4557	UGGAAGGGAGAAUAUCCAGGA	: : :: :::.:..:::.::	UACAGGUAAUUUUUUCUUUCA	Cleavage	-	1
sly-miR9469-3p	Solyc12g042200	5	1	21	9912	9932	AUUCGGUCUUCUUAUGUGGAC	::.: ::::.::..:::	AGCCGCCAAAGAGGAUUGAAA	Cleavage	+	1
sly-miR9469-3p	Solyc10g047000	5	1	21	1530	1550	AUUCGGUCUUCUUAUGUGGAC	:. :::::.:.::::.:	UAAAAUUUAAGAGGGCCGAGU	Cleavage	-	1
sly-miR9469-3p	Solyc09g013160	5	1	21	71	91	AUUCGGUCUUCUUAUGUGGAC	.:: ::::::::.:::	GCAAGCAGAAGAAGACUGAAA	Cleavage	+	1
sly-miR9469-3p	Solyc08g081990	5	1	21	3116	3136	AUUCGGUCUUCUUAUGUGGAC	:: : ::::.:::..::.:	UUCGAAUUAAGGAGAUUGAGU	Cleavage	-	1
sly-miR9469-3p	Solyc08g080080	5	1	21	3102	3122	AUUCGGUCUUCUUAUGUGGAC	: :: :::::.::.. ::::	UUGCAAAUAAGGAGGUAGAAU	Cleavage	+	1
sly-miR9469-3p	Solyc04g016510	5	1	21	518	538	AUUCGGUCUUCUUAUGUGGAC	.:::: :: :::.:.:::	ACUCACAAAACAAGGCUGAAA	Translation	+	1
sly-miR9469-3p	Solyc04g008720	5	1	21	1855	1875	AUUCGGUCUUCUUAUGUGGAC	::: ::::::::.:: :	CAGAACAAAAGAAGACUGAUU	Cleavage	+	1
sly-miR9469-3p	Solyc03g026350	5	1	21	4907	4927	AUUCGGUCUUCUUAUGUGGAC	::. .::::..:::.:.::	AUCUCAGUAAGGGGACUGGAU	Cleavage	+	2
sly-miR9469-3p	Solyc01g111030	5	1	21	3554	3574	AUUCGGUCUUCUUAUGUGGAC	: .:::: .::.::.:. :::	GCUCACAGGAGGAGGCUAAAU	Cleavage	+	2
sly-miR9469-3p	Solyc01g111030	5	1	21	12325	12345	AUUCGGUCUUCUUAUGUGGAC	: .:::: .::.::.:. :::	GCUCACAGGAGGAGGCUAAAU	Cleavage	+	2
sly-miR9469-3p	Solyc01g109560	5	1	21	1334	1354	AUUCGGUCUUCUUAUGUGGAC	: ..: :::::::.: :::	AGCAGUAGAAGAAGAUCAAAU	Cleavage	-	1
sly-miR9469-3p	Solyc01g104510	5	1	21	975	995	AUUCGGUCUUCUUAUGUGGAC	::: :::::.. ::: :::	CACCAAAUAAGGGCACCUAAU	Cleavage	-	1
sly-miR9469-3p	Solyc01g100050	5	1	21	4323	4343	AUUCGGUCUUCUUAUGUGGAC	::: ::::: ::.:.:.:	UACCAAAUAAGUAGGCUGGAA	Translation	+	1
sly-miR9469-5p	Solyc06g052070	5	1	21	20	40	CCACAUAAGAAGACCGAAUUC	::: :.: :::::::::	CUAUUAAUUUUGCUUAUGUGG	Translation	-	1
sly-miR9469-5p	Solyc03g119650	5	1	21	17891	17911	CCACAUAAGAAGACCGAAUUC	:: .: ::::.:::::::	AAAGCUGUUCUUUUUAUGUGU	Cleavage	+	1
sly-miR9469-5p	Solyc01g100050	5	1	21	9237	9257	CCACAUAAGAAGACCGAAUUC	::. ::.::.::: ::::	GUUUUUUGUUUUUUUAGGUGG	Cleavage	+	2
sly-miR9469-5p	Solyc01g079510	5	1	21	9055	9075	CCACAUAAGAAGACCGAAUUC	:: ::.: :::::::::	CCUUUACGUUUACUUAUGUGG	Translation	+	1
sly-miR9469-5p	Solyc01g068250	5	1	21	1321	1341	CCACAUAAGAAGACCGAAUUC	.:::. :::::.::.:::	AGAUUUUGUCUUUUUGUGUUC	Cleavage	-	1
sly-miR9470-5p	Solyc12g088620	5	1	21	2141	2161	UGAAAUCCAUGAGCCUAAACU	:::. :::.:: :.:::..	UCUUUGAGCUUAUUGGUUUUG	Cleavage	-	1
sly-miR9470-5p	Solyc12g049100	5	1	21	2117	2137	UGAAAUCCAUGAGCCUAAACU	:::. :::.:: :.:::..	UCUUUGAGCUUAUUGGUUUUG	Cleavage	+	1
sly-miR9470-5p	Solyc12g035360	5	1	21	8234	8254	UGAAAUCCAUGAGCCUAAACU	: : ::::::. :: ::::.:	AUUGUAGGCUUUUGAAUUUUA	Translation	+	1
sly-miR9470-5p	Solyc11g007780	5	1	21	62	82	UGAAAUCCAUGAGCCUAAACU	:: :::.:. :::.:::..	CCUUGAGGUUUUUGGGUUUUG	Translation	+	2
sly-miR9470-5p	Solyc11g007780	5	1	21	1863	1883	UGAAAUCCAUGAGCCUAAACU	:: :: :::::::::::	CUUUCAGAGACAUGGAUUUCA	Cleavage	+	2
sly-miR9470-5p	Solyc11g005030	5	1	21	410	430	UGAAAUCCAUGAGCCUAAACU	: :.: :::::: .:::.:	UUUAUGGUCUCAUGAGUUUUA	Cleavage	-	2
sly-miR9470-5p	Solyc09g065700	5	1	21	1801	1821	UGAAAUCCAUGAGCCUAAACU	:: ::::::::.::: :	GACUUCAGCUCAUGGGUUUAA	Cleavage	+	2
sly-miR9470-5p	Solyc09g065700	5	1	21	10528	10548	UGAAAUCCAUGAGCCUAAACU	:::: :::::: :::::	CAUUUAUUAUCAUGGUUUUCA	Cleavage	+	2
sly-miR9470-5p	Solyc03g026350	5	1	21	1717	1737	UGAAAUCCAUGAGCCUAAACU	::: :::: :::::::::.	AGUGAAGGCCCAUGGAUUUUU	Cleavage	+	1
sly-miR9470-5p	Solyc02g078000	5	1	21	12991	13011	UGAAAUCCAUGAGCCUAAACU	:::. :::::: :: ::.:	UUUUUGAGCUCAUAGAAUUUA	Cleavage	-	1
sly-miR9470-5p	Solyc02g038750	5	1	21	2903	2923	UGAAAUCCAUGAGCCUAAACU	:: : :: :::::::. ::::	AGCUCAGUCUCAUGGGGUUCA	Cleavage	-	1
sly-miR9470-5p	Solyc01g080690	5	1	21	5443	5463	UGAAAUCCAUGAGCCUAAACU	::: .::::::::::.	UUCUUAACUUCAUGGAUUUUU	Cleavage	+	1
sly-miR9470-5p	Solyc01g079510	5	1	21	3	23	UGAAAUCCAUGAGCCUAAACU	: : ::: .:::::::: :..	AAUGUAGAUUCAUGGAUCUUG	Cleavage	+	1
sly-miR9471a-3p	Solyc03g117360	5	1	21	7255	7275	UUGGCUGAGUGAGCAUCACGG	::::::: :..: :::::	AAGUGAUGCACGUUAAGCCAU	Cleavage	+	1
sly-miR9471a-3p	Solyc02g078800	5	1	21	12448	12468	UUGGCUGAGUGAGCAUCACGG	:::::::.:. ..::.::	UAAUGAUGCUUAUGUGGCUAA	Cleavage	+	1
sly-miR9471a-3p	Solyc02g021360	5	1	21	3394	3413	UUGGCUGAGUGAGCAUCACGG	.:::: : ::..::.::::.:	UCGUG-UCCUUGCUUAGCCGA	Cleavage	-	1
sly-miR9471a-5p	Solyc09g065700	5	1	21	17667	17687	CAGGUGCUCACUCAGCUAAUA	:::: ::::::: :.:::	GAUUAUGAGAGUGAGAAUCUG	Cleavage	+	1
sly-miR9471a-5p	Solyc03g116750	5	1	21	7969	7989	CAGGUGCUCACUCAGCUAAUA	:.::.:: :.:::.:::.. :	UGUUGGCAGGGUGGGCAUUCG	Cleavage	-	1
sly-miR9471b-3p	Solyc03g117360	5	1	21	7255	7275	UUGGCUGAGUGAGCAUCACUG	:::::::: :..: :::::	AAGUGAUGCACGUUAAGCCAU	Cleavage	+	1
sly-miR9471b-3p	Solyc02g078800	5	1	21	12448	12468	UUGGCUGAGUGAGCAUCACUG	.: :::::::.:. ..::.::	UAAUGAUGCUUAUGUGGCUAA	Cleavage	+	1
sly-miR9471b-5p	Solyc12g042200	5	1	21	6125	6145	GAGGUGCUCACUCAGCUAAUA	:::.:.::.:::::.. .:.	AAUUGGUUGGGUGAGUGAUUU	Cleavage	+	1
sly-miR9471b-5p	Solyc10g006890	5	1	21	4582	4602	GAGGUGCUCACUCAGCUAAUA	: : ::::.:::: .:.:::	CACUUGCUGGGUGAUUAUCUC	Cleavage	+	1
sly-miR9471b-5p	Solyc08g082100	5	1	21	2912	2932	GAGGUGCUCACUCAGCUAAUA	:: .::::::::. :.::	AGGUACUUGAGUGAGUUCUUC	Cleavage	+	1
sly-miR9471b-5p	Solyc06g066730	5	1	21	8709	8729	GAGGUGCUCACUCAGCUAAUA	: :.::::: : ::::.:::	GAAUGGCUGAAUUAGCAUCUC	Translation	+	1
sly-miR9471b-5p	Solyc01g060050	5	1	21	6363	6383	GAGGUGCUCACUCAGCUAAUA	:: :::::::. ::.::.	GUUUUUCUGAGUGGUCAUCUU	Cleavage	-	1
sly-miR9472-3p	Solyc12g088340	5	1	21	753	773	UUCACAAUCUCUGCUGAAAAA	::: : :: ::::: ::::	CGUUUAACCAUAGAUUUUGAA	Translation	+	1
sly-miR9472-3p	Solyc09g065700	5	1	21	20253	20273	UUCACAAUCUCUGCUGAAAAA	:: :: ::..:::::: ::.:	UUGUUGAGUGGAGAUUCUGGA	Cleavage	+	3
sly-miR9472-3p	Solyc09g065700	5	1	21	5486	5506	UUCACAAUCUCUGCUGAAAAA	: :::: :..:.:::::::	UCUUUCUGUGGGGAUUGUGUC	Cleavage	+	3
sly-miR9472-3p	Solyc06g065700	5	1	21	12211	12231	UUCACAAUCUCUGCUGAAAAA	::::: ::.: ::: :::::.	UUUUUAAGUAUAGAAUGUGAG	Translation	+	1
sly-miR9472-3p	Solyc05g053130	5	1	21	14127	14147	UUCACAAUCUCUGCUGAAAAA	:::.::.::. .:::::.	GAUUUUAGUAGGAGUUGUGGC	Cleavage	+	1
sly-miR9472-3p	Solyc05g025510	5	1	21	1904	1924	UUCACAAUCUCUGCUGAAAAA	: :::..:.::.::: ::::	UAUUUUGGUAGGGAUGUUGAA	Cleavage	-	2
sly-miR9472-3p	Solyc05g025510	5	1	21	234	254	UUCACAAUCUCUGCUGAAAAA	:::. ::::: :::: :.:	ACUUUUUGCAGAAAUUGGGGA	Cleavage	-	2
sly-miR9472-3p	Solyc01g096950	5	1	21	1879	1899	UUCACAAUCUCUGCUGAAAAA	: :::.::..: ::: ::::.	UGUUUUAGUGGUGAUGGUGAG	Translation	+	1
sly-miR9472-3p	Solyc01g080690	5	1	21	1442	1462	UUCACAAUCUCUGCUGAAAAA	:::: ::::: ::::::	UGCUUCAACAGAGUCUGUGAA	Cleavage	+	1
sly-miR9472-5p	Solyc11g072540	5	1	21	3671	3691	UUUCAGUAGACGUUGUGAAUA	:.::::.: .:::::. ::.:	UGUUCAUACUGUCUAUAGAGA	Cleavage	+	1
sly-miR9472-5p	Solyc11g067090	5	1	21	1748	1768	UUUCAGUAGACGUUGUGAAUA	:::: ..:.::.:.:: :::	AAUUCUUGAUGUUUGCUUAAA	Cleavage	+	1
sly-miR9472-5p	Solyc11g010910	5	1	21	1115	1135	UUUCAGUAGACGUUGUGAAUA	::::::. :.:: ::.::::	UAUUCAUUAUGUAUAUUGAAC	Cleavage	-	1
sly-miR9472-5p	Solyc10g006890	5	1	21	10038	10058	UUUCAGUAGACGUUGUGAAUA	: :::. :..::::.: ::.:	UUUUCGGAGUGUCUGCCGAGA	Cleavage	+	1
sly-miR9472-5p	Solyc09g061290	5	1	21	5658	5678	UUUCAGUAGACGUUGUGAAUA	: ::.:.: . :::::::.::	UUUUUAUAUUCUCUACUGGAA	Translation	-	1
sly-miR9472-5p	Solyc07g066060	5	1	21	1754	1774	UUUCAGUAGACGUUGUGAAUA	:: : ::.::::..::::.	AAUCCCAAAUGUCUGUUGAAG	Cleavage	-	1
sly-miR9472-5p	Solyc07g008040	5	1	21	1229	1249	UUUCAGUAGACGUUGUGAAUA	:.::. :..:::.:: ::::.	UGUUUUCGGCGUUUAAUGAAG	Cleavage	+	1
sly-miR9472-5p	Solyc05g053130	5	1	21	12156	12176	UUUCAGUAGACGUUGUGAAUA	:.:: :. :.:::: :::::.	UGUUAAUUAUGUCUUCUGAAG	Cleavage	+	2
sly-miR9472-5p	Solyc03g120010	5	1	21	3341	3360	UUUCAGUAGACGUUGUGAAUA	:::: :: ::::.:::::	CUUUCA-AAAGUCUGCUGAAU	Cleavage	-	1
sly-miR9472-5p	Solyc03g116750	5	1	21	3065	3085	UUUCAGUAGACGUUGUGAAUA	::::: :.: : :::::::.	GAUUCAGAGCAUGUACUGAAG	Translation	-	1
sly-miR9472-5p	Solyc03g062940	5	1	21	333	353	UUUCAGUAGACGUUGUGAAUA	.::.::.::::.:.:::.	AGUUUACGACGUUUGCUGGUC	Cleavage	+	1
sly-miR9472-5p	Solyc01g110030	5	1	21	7520	7540	UUUCAGUAGACGUUGUGAAUA	:.:: :::.. ::::::: ::	UGUUGACAGUUUCUACUGUAA	Translation	-	1
sly-miR9473-3p	Solyc12g013840	5	1	21	405	425	AAACGAGUUCAGAUUUACAGC	:.: ::::.:.:.::::	CUCAUGAUUCUGGAUUUGUUU	Cleavage	+	1
sly-miR9473-3p	Solyc09g065700	5	1	21	6067	6087	AAACGAGUUCAGAUUUACAGC	:: : :::::.::.:::	GGGGUCACUCUGAGCUUGUUC	Cleavage	+	1
sly-miR9473-3p	Solyc09g031610	5	1	21	2369	2389	AAACGAGUUCAGAUUUACAGC	:: : : ::::::::.: ::	ACUUUUAUUCUGAACUUGCUU	Cleavage	-	1
sly-miR9473-3p	Solyc09g007670	5	1	21	3840	3860	AAACGAGUUCAGAUUUACAGC	:: ::::::: :::: ::::	GCCUUAAAUCUCAACUAGUUU	Translation	+	1
sly-miR9473-3p	Solyc07g008860	5	1	21	2698	2718	AAACGAGUUCAGAUUUACAGC	:: : :::.::::::: ::	CCUUUUAAUUUGAACUCUUUG	Cleavage	+	1
sly-miR9473-3p	Solyc05g008190	5	1	21	4000	4020	AAACGAGUUCAGAUUUACAGC	.::: ::::::::. :::	CUUGUUCUUCUGAACUUCUUU	Cleavage	-	1
sly-miR9473-3p	Solyc03g121580	5	1	21	6199	6218	AAACGAGUUCAGAUUUACAGC	::::: : :::..:.::::	CGUGUAA-UGUGAGUUUGUUU	Cleavage	-	1
sly-miR9473-3p	Solyc03g112530	5	1	21	5917	5937	AAACGAGUUCAGAUUUACAGC	:: : ::.::::::: :::	CCUAUCCAUUUGAACUCAUUU	Cleavage	-	1
sly-miR9473-3p	Solyc02g078800	5	1	21	11693	11713	AAACGAGUUCAGAUUUACAGC	.: : : :.::.:.:.::::	AUUAUCACUUUGGAUUUGUUU	Cleavage	+	1
sly-miR9473-3p	Solyc02g069770	5	1	21	4510	4530	AAACGAGUUCAGAUUUACAGC	.:: :::::: ::. .::::	AUUGAAAAUCUAAAUGUGUUU	Translation	+	1
sly-miR9473-5p	Solyc11g017070	5	1	21	3897	3917	UGGCUGUAAAUCUAAACUCGU	: :::.::::: ::::..	UUCAUUUUGGAUUUUCAGCUG	Cleavage	-	1
sly-miR9473-5p	Solyc07g008860	5	1	21	269	289	UGGCUGUAAAUCUAAACUCGU	.:: ::::::::... :::	UUGAAGUUAGAUUUGUGUCCA	Cleavage	+	2
sly-miR9473-5p	Solyc07g008040	5	1	21	2683	2703	UGGCUGUAAAUCUAAACUCGU	: :::: :.::::: :: ::.	AAGAGUAUGGAUUUUCAUCCG	Cleavage	+	1
sly-miR9473-5p	Solyc04g008720	5	1	21	6371	6391	UGGCUGUAAAUCUAAACUCGU	..:: :: ::::::.:. .::	GUGAUUUCAGAUUUGCGAUCA	Cleavage	+	1
sly-miR9473-5p	Solyc02g038750	5	1	21	2070	2090	UGGCUGUAAAUCUAAACUCGU	:: ::: ::::.::::..	CAGACAUUACAUUUGCAGCUG	Cleavage	-	1
sly-miR9473-5p	Solyc01g111860	5	1	21	1002	1022	UGGCUGUAAAUCUAAACUCGU	:. : : ::::::::.::...	AUCAUUAUAGAUUUAUAGUUG	Cleavage	-	1
sly-miR9473-5p	Solyc01g066740	5	1	21	5105	5125	UGGCUGUAAAUCUAAACUCGU	:.:: :: :::: :.:::::	AUGAUUUGAGAUAUGCAGCCU	Cleavage	-	1
sly-miR9475-3p	Solyc12g043000	5	1	21	245	265	CUACAAUGUAGAGAUCGUUUU	: ::.:: .:.:.:.:::: :	AUAAUGACUUUUGCGUUGUCG	Cleavage	-	2
sly-miR9475-3p	Solyc12g035360	5	1	21	9242	9262	CUACAAUGUAGAGAUCGUUUU	..::. :.:. :::::::::	GGAAUCUUUUUGACAUUGUAG	Translation	+	2
sly-miR9475-3p	Solyc12g013840	5	1	21	4984	5004	CUACAAUGUAGAGAUCGUUUU	:: ::::::.: :::::	UGCACUCUCUCUAUAAUGUAG	Cleavage	+	1
sly-miR9475-3p	Solyc10g047000	5	1	21	9378	9398	CUACAAUGUAGAGAUCGUUUU	:::::.:.: :..:::::.	UAAACGGUUUAUGUAUUGUGU	Translation	-	1
sly-miR9475-3p	Solyc10g011690	5	1	21	4189	4209	CUACAAUGUAGAGAUCGUUUU	::.:::.:.: :.::::.	UUAAUGAUUUUUUCGUUGUGA	Cleavage	+	1
sly-miR9475-3p	Solyc09g009410	5	1	21	1979	1999	CUACAAUGUAGAGAUCGUUUU	::::. .:.::::::: :	UUAACGGAUUUUACAUUGAAU	Cleavage	+	1
sly-miR9475-3p	Solyc06g066730	5	1	21	7359	7379	CUACAAUGUAGAGAUCGUUUU	:::: ::: .: .:::::::	CAAACUAUCAUUUUAUUGUAG	Cleavage	+	1
sly-miR9475-3p	Solyc03g095210	5	1	21	942	962	CUACAAUGUAGAGAUCGUUUU	::.: : .::::::::::	UUAAUGUUGGUUACAUUGUAG	Cleavage	-	1
sly-miR9475-3p	Solyc02g083940	5	1	21	7165	7185	CUACAAUGUAGAGAUCGUUUU	: .:::.:::.:::: ::	UCAUUGAUUUCUGCAUUUUAC	Cleavage	+	1
sly-miR9475-3p	Solyc01g091310	5	1	21	2238	2258	CUACAAUGUAGAGAUCGUUUU	:.::: ::.:: :::::::	AGAACAUGCUUUAAAUUGUAG	Cleavage	+	1
sly-miR9475-5p	Solyc12g013840	5	1	21	575	595	AACGAUCUCUACAUUGUAGGC	:. : : :::::::::.::	ACUCAGAUUGUAGAGAUUGUA	Cleavage	+	1
sly-miR9475-5p	Solyc09g090660	5	1	21	5863	5883	AACGAUCUCUACAUUGUAGGC	:::::::: :::: :::	AAAAACAAUGUAUAGAUGGUU	Cleavage	+	1
sly-miR9475-5p	Solyc07g063120	5	1	21	1772	1792	AACGAUCUCUACAUUGUAGGC	:: : : :::.:::::.::	ACCCAAAUUGUGGAGAUUGUA	Cleavage	-	1
sly-miR9475-5p	Solyc06g083460	5	1	21	4396	4416	AACGAUCUCUACAUUGUAGGC	:.::...::: ::.:::.::	GUCUGUGAUGAAGGGAUUGUA	Translation	-	1
sly-miR9475-5p	Solyc06g066730	5	1	21	8421	8441	AACGAUCUCUACAUUGUAGGC	: ::.:::: ::.:.:::	UAGUUCAGUGUAAAGGUUGUU	Cleavage	+	1
sly-miR9475-5p	Solyc04g009360	5	1	21	4651	4671	AACGAUCUCUACAUUGUAGGC	:.. . :::::::: ::.:::	GUUAGAAAUGUAGAUAUUGUU	Cleavage	-	1
sly-miR9475-5p	Solyc04g005330	5	1	21	5264	5284	AACGAUCUCUACAUUGUAGGC	:.:.:: ::::::.:::	AUUCAUAGUGGAGAGAUUGUU	Translation	-	1
sly-miR9475-5p	Solyc02g021360	5	1	21	12923	12942	AACGAUCUCUACAUUGUAGGC	::: :::::::: ::: ::	CGCUA-AAUGUAGACAUCAUU	Cleavage	-	1
sly-miR9475-5p	Solyc01g109350	5	1	21	928	948	AACGAUCUCUACAUUGUAGGC	.::. :::::.:: :: :::	CUCUGGAAUGUGGAAAUAGUU	Cleavage	-	1
sly-miR9476-3p	Solyc12g044800	5	1	21	7750	7770	AAAAAGAUGCAGGACUAGACC	: :: :.:::::::: ::	CUUGUAAGCUUGCAUCUUCUU	Cleavage	-	1
sly-miR9476-3p	Solyc12g038527	5	1	21	1531	1551	AAAAAGAUGCAGGACUAGACC	:::. :. : :::::::::	AAUCUGUUUGUUCAUCUUUUU	Translation	+	1
sly-miR9476-3p	Solyc11g067200	5	1	21	86	106	AAAAAGAUGCAGGACUAGACC	:. ::::.: ::::::::	UUUUCAGUCUUUAAUCUUUUU	Translation	-	2
sly-miR9476-3p	Solyc10g005730	5	1	21	464	484	AAAAAGAUGCAGGACUAGACC	: :. : :..::..:.:::::	GUUUGAUUUUUGUGUUUUUUU	Cleavage	-	1
sly-miR9476-3p	Solyc09g065700	5	1	21	14041	14061	AAAAAGAUGCAGGACUAGACC	:: ::..: :::.:::::	UUGCUUGUUUUUCAUUUUUUU	Translation	+	1
sly-miR9476-3p	Solyc09g009410	5	1	21	4616	4636	AAAAAGAUGCAGGACUAGACC	: :: ..::.::.:::::	CAUAUAUAUUUGUAUUUUUUU	Cleavage	+	1
sly-miR9476-3p	Solyc08g080080	5	1	21	170	189	AAAAAGAUGCAGGACUAGACC	::::: :..::: :::::::	CGUCUAAUUUUGC-UCUUUUU	Cleavage	+	1
sly-miR9476-3p	Solyc08g076030	5	1	21	5154	5174	AAAAAGAUGCAGGACUAGACC	:::: ::.::. :.::::	AUUCUAUUCUUGUUUUUUUUG	Cleavage	-	1
sly-miR9476-3p	Solyc08g023590	5	1	21	32	52	AAAAAGAUGCAGGACUAGACC	:.:: ::.::::::: ::	UUUUUAUUCUUGCAUCUACUU	Cleavage	+	1
sly-miR9476-3p	Solyc08g016808	5	1	21	196	216	AAAAAGAUGCAGGACUAGACC	: ::: :::: ..:.:::::	GUUCUCUUCCUUUGUUUUUUU	Translation	+	2
sly-miR9476-3p	Solyc08g016808	5	1	21	240	260	AAAAAGAUGCAGGACUAGACC	:.: ::.:: ::.:::::	CUUUUUCUCUUGGAUUUUUUU	Cleavage	+	2
sly-miR9476-3p	Solyc08g016801	5	1	21	1855	1875	AAAAAGAUGCAGGACUAGACC	: ::: :::: ..:.:::::	GUUCUCUUCCUUUGUUUUUUU	Translation	-	2
sly-miR9476-3p	Solyc08g016801	5	1	21	1901	1921	AAAAAGAUGCAGGACUAGACC	:.: ::.:: ::.:::::	CUUUUUCUCUUGGAUUUUUUU	Cleavage	-	2
sly-miR9476-3p	Solyc07g063330	5	1	21	2531	2551	AAAAAGAUGCAGGACUAGACC	:: .:.::.:: ::::::::	GGAUUGGUUCUUCAUCUUUUC	Translation	-	1
sly-miR9476-3p	Solyc07g053660	5	1	21	6253	6273	AAAAAGAUGCAGGACUAGACC	: :: :.:::..::: :::	UCUGUAAUUCUGUGUCUGUUU	Cleavage	+	1
sly-miR9476-3p	Solyc06g072830	5	1	21	28	48	AAAAAGAUGCAGGACUAGACC	:: .::::: .::::: ::	ACUCGGGUCCUCUAUCUUCUU	Translation	+	2
sly-miR9476-3p	Solyc06g065640	5	1	21	3969	3989	AAAAAGAUGCAGGACUAGACC	: :. :..::: :::::::	UAUGUGCUUUUGCUUCUUUUU	Cleavage	+	1
sly-miR9476-3p	Solyc04g077680	5	1	21	1280	1300	AAAAAGAUGCAGGACUAGACC	: ::: .::.::.:::::	AUUAUAGAGUUGUAUUUUUUU	Cleavage	+	1
sly-miR9476-3p	Solyc04g076020	5	1	21	2892	2912	AAAAAGAUGCAGGACUAGACC	::::: :.: :. ::::::	CCUCUAGCCUUUCGCCUUUUU	Translation	-	1
sly-miR9476-3p	Solyc04g072890	5	1	21	4309	4329	AAAAAGAUGCAGGACUAGACC	:.: :.::::.:: ::::	CAUUUUUUUCUGCGUCAUUUU	Cleavage	+	1
sly-miR9476-3p	Solyc04g057940	5	1	21	4254	4274	AAAAAGAUGCAGGACUAGACC	::::. ::::::::::	CUAAUAGUUGUGCAUCUUUUA	Cleavage	+	1
sly-miR9476-3p	Solyc03g121580	5	1	21	8577	8597	AAAAAGAUGCAGGACUAGACC	:.:: :. ::::::: :::	CAUUUAAUUAUGCAUCUAUUU	Cleavage	-	1
sly-miR9476-3p	Solyc03g119650	5	1	21	16544	16564	AAAAAGAUGCAGGACUAGACC	::: : :..::.:: :::::	CGUCGAUUUUUGUAUGUUUUU	Cleavage	+	2
sly-miR9476-3p	Solyc03g117370	5	1	21	2495	2515	AAAAAGAUGCAGGACUAGACC	:.:. .:::::::: :::	AAUUUGCCUCUGCAUCUCUUU	Cleavage	+	2
sly-miR9476-3p	Solyc03g117370	5	1	21	6956	6975	AAAAAGAUGCAGGACUAGACC	::: :::.::. :.:::::	CUUCU-GUCUUGUUUUUUUUU	Cleavage	+	2
sly-miR9476-3p	Solyc03g116750	5	1	21	7192	7212	AAAAAGAUGCAGGACUAGACC	:.: ::..:: .:.:::::	CUUUUUGUUUUGAGUUUUUUU	Cleavage	-	1
sly-miR9476-3p	Solyc02g072230	5	1	21	512	532	AAAAAGAUGCAGGACUAGACC	: :: ..::.::.:::::	AAGCCAGGUUUGUAUUUUUUU	Cleavage	+	1
sly-miR9476-3p	Solyc02g030080	5	1	21	5880	5900	AAAAAGAUGCAGGACUAGACC	:.:.::..::::: : :::	CUUUUGGUUUUGCAUGUAUUU	Cleavage	-	1
sly-miR9476-3p	Solyc02g021360	5	1	21	4699	4719	AAAAAGAUGCAGGACUAGACC	:::: :..: ..:.:::::	AUUCUAUUUUUUUGUUUUUUU	Translation	-	1
sly-miR9476-3p	Solyc01g087670	5	1	21	430	450	AAAAAGAUGCAGGACUAGACC	: :. : ::.:: ::.:::::	GUUUAAUUCUUGAAUUUUUUU	Cleavage	-	1
sly-miR9476-3p	Solyc01g079510	5	1	21	238	258	AAAAAGAUGCAGGACUAGACC	:::. :. :::::.::::	UUUCUGAUUAUGCAUUUUUUG	Cleavage	+	1
sly-miR9476-5p	Solyc12g044800	5	1	21	2011	2031	UCUAGUCCUGCAUCUUUUUUU	::: ::: .:::.::::.	GUAAAUCGAUAUAGGGCUAGG	Translation	-	1
sly-miR9476-5p	Solyc12g043000	5	1	21	4555	4575	UCUAGUCCUGCAUCUUUUUUU	.::: ::.::..::::::	UGAAACAGGUGUGGGACUAUC	Cleavage	-	1
sly-miR9476-5p	Solyc10g086070	5	1	21	4625	4645	UCUAGUCCUGCAUCUUUUUUU	:..:.::::::: :. :::	GUAGGAGGAUGCAGAAUAAGA	Cleavage	+	1
sly-miR9476-5p	Solyc07g066410	5	1	21	1020	1040	UCUAGUCCUGCAUCUUUUUUU	:.. :::..::::::::	UACCAGGAAUGUGGGACUAGA	Cleavage	-	1
sly-miR9476-5p	Solyc07g020870	5	1	21	2305	2325	UCUAGUCCUGCAUCUUUUUUU	.: ..::::::::::: :: :	GAUGGAAGAUGCAGGAAUAUA	Cleavage	-	1
sly-miR9476-5p	Solyc05g014090	5	1	21	795	815	UCUAGUCCUGCAUCUUUUUUU	...::.:::::.: :.::::	GGGAAGAGAUGUAACAUUAGA	Cleavage	+	1
sly-miR9476-5p	Solyc04g005330	5	1	21	4445	4465	UCUAGUCCUGCAUCUUUUUUU	: ::.::::::: ::: :.	CCACAAGGAUGCAGUACUUGG	Cleavage	-	1
sly-miR9476-5p	Solyc03g097160	5	1	21	4815	4835	UCUAGUCCUGCAUCUUUUUUU	:.::: :::::: :.: ::	UUAGAAACAUGCAGCAUUUGA	Cleavage	+	1
sly-miR9476-5p	Solyc02g083940	5	1	21	4233	4253	UCUAGUCCUGCAUCUUUUUUU	: .: :: :: .::::.::::	ACGACAACAUUUAGGAUUAGA	Translation	+	1
sly-miR9476-5p	Solyc02g030080	5	1	21	2449	2469	UCUAGUCCUGCAUCUUUUUUU	::: :::::::: .:.:.	UGCAAAUGAUGCAGGCUUGGG	Cleavage	-	1
sly-miR9476-5p	Solyc02g021360	5	1	21	14163	14183	UCUAGUCCUGCAUCUUUUUUU	::::.. .::::::. :.::	CAAAAGGUGUGCAGGGAUGGA	Cleavage	-	1
sly-miR9478-3p	Solyc10g005730	5	1	21	909	929	UUCGAUGACAUAUUUGAGCCU	:. ::::::: ::::::	UUUAUUCAAUAUGUAAUCGAA	Cleavage	-	1
sly-miR9478-3p	Solyc07g044850	5	1	21	10519	10539	UUCGAUGACAUAUUUGAGCCU	:::..:::::::. : ::.	GUGCUUGAAUAUGUUUUGGAG	Cleavage	+	1
sly-miR9478-3p	Solyc04g076020	5	1	21	5929	5949	UUCGAUGACAUAUUUGAGCCU	: :.:::.::.::: :::.:	AUGUUCAGAUGUGUAUUCGGA	Cleavage	-	1
sly-miR9478-3p	Solyc03g119650	5	1	21	3168	3188	UUCGAUGACAUAUUUGAGCCU	.:.::: ::::::: :::	GAUUUUAAAGAUGUCAUAGAA	Cleavage	+	1
sly-miR9478-3p	Solyc03g026350	5	1	21	4345	4365	UUCGAUGACAUAUUUGAGCCU	.::::: .:::.::.:.:	UUUUUCAAAAGUGUUAUUGGA	Cleavage	+	1
sly-miR9478-3p	Solyc01g100050	5	1	21	10077	10097	UUCGAUGACAUAUUUGAGCCU	: :.: ::::.:::.::::	AUGUUAAAAUGUGUUAUCGUG	Cleavage	+	1
sly-miR156d-3p	Solyc09g064320	5	1	22	3689	3710	GCUCACUGCUCUAUCUGUCACC	: : ..: .:::::.::::.:.	GCUAGUAAGUAGAGUAGUGGGU	Cleavage	+	1
sly-miR156d-3p	Solyc04g012170	5	1	22	6278	6299	GCUCACUGCUCUAUCUGUCACC	::: ::: . :::::::::.	CUUGAGAGAAGUAGCAGUGAGU	Translation	-	1
sly-miR167b-5p	Solyc11g067090	5	1	22	4148	4169	UAAAGCUGCCAGCAUGAUCUGG	: :::: :: ::::::::	AGGAAACAUGGUGACAGCUUUA	Cleavage	+	1
sly-miR167b-5p	Solyc06g065700	5	1	22	13518	13540	UAAAGCUGCCAGCAU-GAUCUGG	.: :::: : :.::::: :::::	UCUGAUCUACGUUGGCAUCUUUA	Cleavage	+	1
sly-miR167b-5p	Solyc04g076020	5	1	22	9801	9822	UAAAGCUGCCAGCAUGAUCUGG	...: :::: ::::::::: :	UUGGUCCAUGAUGGCAGCUUGA	Cleavage	-	1
sly-miR169e-5p	Solyc03g079920	5	1	22	4224	4245	UAGCCAAGGAUGACUUGCCUUU	:: :::. :..:::::: :::	AAUAGCAGUUUGUCCUUGACUA	Cleavage	+	1
sly-miR169e-5p	Solyc02g078830	5	1	22	2206	2227	UAGCCAAGGAUGACUUGCCUUU	::: :..:::: ::::: ::::	AAAUGUGAGUCUUCCUUUGCUA	Translation	+	1
sly-miR169e-5p	Solyc01g111860	5	1	22	556	577	UAGCCAAGGAUGACUUGCCUUU	::: :.::..::::::.	AGUCACAAUUUAUUUUUGGCUG	Cleavage	-	1
sly-miR1918	Solyc12g099010	5	1	22	1481	1502	UGUUGGUGAGAGUUCGAUUCUC	: ::::: .::: ..:.:.::	AACAAUCGUGCUCCUGCUAGCA	Cleavage	-	1
sly-miR1918	Solyc12g044800	5	1	22	8915	8936	UGUUGGUGAGAGUUCGAUUCUC	:.:.::..:.:::: :..:	ACUAGUUGAGUUUUCACGAGUA	Cleavage	-	2
sly-miR1918	Solyc12g038527	5	1	22	912	933	UGUUGGUGAGAGUUCGAUUCUC	:: :.:.:.:.:::.: :::	AUGACUUGGAUUUUCAUCCACA	Cleavage	+	1
sly-miR1918	Solyc11g011980	5	1	22	3430	3451	UGUUGGUGAGAGUUCGAUUCUC	::::..:.:::.::..:	GGUCUUCGAGUUUUCAUCAGUA	Cleavage	-	1
sly-miR1918	Solyc10g039190	5	1	22	3135	3156	UGUUGGUGAGAGUUCGAUUCUC	:.::.:::.:::.:: : ::	UUGGAUUGAAUUCUUACAACCA	Cleavage	+	2
sly-miR1918	Solyc10g039190	5	1	22	6014	6035	UGUUGGUGAGAGUUCGAUUCUC	:: : :.:::.::::..:	UUUUAUAGCAUUCUUACCAGUA	Cleavage	+	2
sly-miR1918	Solyc09g065700	5	1	22	18956	18976	UGUUGGUGAGAGUUCGAUUCUC	:::: ::.::::::.. ::	ACUAAUC-AAUUCUCACUGUCA	Cleavage	+	1
sly-miR1918	Solyc09g031610	5	1	22	5798	5819	UGUUGGUGAGAGUUCGAUUCUC	: ::: :.:::::: ::::	UUGUAUCAAGCUCUCAACAACU	Cleavage	-	1
sly-miR1918	Solyc08g082900	5	1	22	3190	3210	UGUUGGUGAGAGUUCGAUUCUC	:::: : ::::::.:...::	UUGAAU-GUACUCUCGCUGGCA	Cleavage	-	1
sly-miR1918	Solyc08g081990	5	1	22	1149	1170	UGUUGGUGAGAGUUCGAUUCUC	: : .:. .:.:.:.:::::::	GUGUGUUCGAUUUUUACCAACA	Cleavage	-	1
sly-miR1918	Solyc08g076030	5	1	22	10068	10089	UGUUGGUGAGAGUUCGAUUCUC	::: ::.::::::.:..	UCACAUCAAAUUCUCACUAGUU	Cleavage	-	1
sly-miR1918	Solyc08g023590	5	1	22	1594	1615	UGUUGGUGAGAGUUCGAUUCUC	:. .: :::.:: ::::::	UGAAGGUGCACUUUCCCCAACA	Cleavage	+	1
sly-miR1918	Solyc07g066410	5	1	22	1950	1971	UGUUGGUGAGAGUUCGAUUCUC	..:.:::::::: :.:.:	UCAGGUUGAACUCUCUCUAGCU	Cleavage	-	1
sly-miR1918	Solyc07g064090	5	1	22	5064	5085	UGUUGGUGAGAGUUCGAUUCUC	: ::::::::::. .::.: .:	GUGAAUCGAACUUGUACUAUUA	Cleavage	-	1
sly-miR1918	Solyc06g083460	5	1	22	4811	4832	UGUUGGUGAGAGUUCGAUUCUC	: :::: :::::: :::::	CACAAUCCUCCUCUCAACAACA	Cleavage	-	1
sly-miR1918	Solyc06g069010	5	1	22	630	652	UGUUGGUGAGAGUUC-GAUUCUC	: :::: :.: ::::::::::	CAAAAUCUGGAAUCUCACCAACU	Cleavage	+	1
sly-miR1918	Solyc04g077680	5	1	22	6224	6245	UGUUGGUGAGAGUUCGAUUCUC	:. :: :: :.::::::.::	AUGGCUCUAAGUUUCACCAGCA	Cleavage	+	1
sly-miR1918	Solyc04g076020	5	1	22	18214	18235	UGUUGGUGAGAGUUCGAUUCUC	::::.:::. .:..:.::.:	UUGAAUUGAAUAUUUGCUAAUA	Translation	-	1
sly-miR1918	Solyc03g079920	5	1	22	3804	3825	UGUUGGUGAGAGUUCGAUUCUC	.: ::. . .:::::::::::	UGGCAUUAGUUUCUCACCAACA	Cleavage	+	2
sly-miR1918	Solyc01g109350	5	1	22	10670	10691	UGUUGGUGAGAGUUCGAUUCUC	:::: .: :::::: :.:.::	CAGAACUGUACUCUCUCUAGCA	Cleavage	-	2
sly-miR1918	Solyc01g079510	5	1	22	18648	18669	UGUUGGUGAGAGUUCGAUUCUC	: :::: ..:::: .::.:.:	CAAAAUCUGGCUCUGGCCGAUA	Cleavage	+	1
sly-miR1918	Solyc01g060050	5	1	22	237	258	UGUUGGUGAGAGUUCGAUUCUC	:::.:..::.:.::. .::	UCAAAUUGGGCUUUUACUUGCA	Cleavage	-	1
sly-miR395a	Solyc12g088540	5	1	22	1840	1861	CUGAAGUGUUUGGGGGAACUCC	:: .::::::.:.::.:	ACGUUUAUCCCAAAUAUUUUAU	Cleavage	-	1
sly-miR395a	Solyc12g042200	5	1	22	4932	4953	CUGAAGUGUUUGGGGGAACUCC	:::.::.:.:.:::::	GUAUAACCCUCAGAUAUUUCAG	Cleavage	+	1
sly-miR395a	Solyc12g013840	5	1	22	1893	1914	CUGAAGUGUUUGGGGGAACUCC	::::.::..::: .::.:	GCUGUUCUCCUGAACUUUUUAC	Cleavage	+	1
sly-miR395a	Solyc09g065700	5	1	22	1787	1808	CUGAAGUGUUUGGGGGAACUCC	::: : :::: :::::::	ACUGUUACACCAAUGACUUCAG	Cleavage	+	1
sly-miR395a	Solyc09g013160	5	1	22	6146	6167	CUGAAGUGUUUGGGGGAACUCC	: : :.::..: :::::::	UUUGCUGCUCCGGAAACUUCAG	Cleavage	+	1
sly-miR395a	Solyc08g076030	5	1	22	12624	12645	CUGAAGUGUUUGGGGGAACUCC	::. :.::::..:::::	UUGAUUUGCUCAAAUGCUUCAA	Cleavage	-	1
sly-miR395a	Solyc07g066410	5	1	22	8821	8842	CUGAAGUGUUUGGGGGAACUCC	:::...:.::...::.::	UUGUUUCUUUCGAAUGUUUUAG	Cleavage	-	1
sly-miR395a	Solyc04g078780	5	1	22	1946	1967	CUGAAGUGUUUGGGGGAACUCC	:::::. :::: .:::::	AAUAUUCCCUGAAACUUUUCAG	Cleavage	+	1
sly-miR395a	Solyc04g078320	5	1	22	8017	8038	CUGAAGUGUUUGGGGGAACUCC	.:::::.::: :...: :::	AAGGUUCCUCCACAUGUUCCAG	Translation	-	1
sly-miR395a	Solyc04g005020	5	1	22	79	100	CUGAAGUGUUUGGGGGAACUCC	::.::.::::. :::::	CAUCUUUCCUCAAAUUCUUCAU	Cleavage	-	1
sly-miR395a	Solyc03g059310	5	1	22	6844	6865	CUGAAGUGUUUGGGGGAACUCC	:::.:. :::.:::::..	AUUGUUUCUGCAAGCACUUUGU	Cleavage	+	1
sly-miR395a	Solyc01g091310	5	1	22	1625	1646	CUGAAGUGUUUGGGGGAACUCC	::::: :::: ::::::	UUUCUUCCCGCAAAAACUUCAC	Cleavage	+	1
sly-miR395b	Solyc12g088540	5	1	22	1840	1861	CUGAAGUGUUUGGGGGAACUCC	:: .::::::.:.::.:	ACGUUUAUCCCAAAUAUUUUAU	Cleavage	-	1
sly-miR395b	Solyc12g042200	5	1	22	4932	4953	CUGAAGUGUUUGGGGGAACUCC	:::.::.:.:.:::::	GUAUAACCCUCAGAUAUUUCAG	Cleavage	+	1
sly-miR395b	Solyc12g013840	5	1	22	1893	1914	CUGAAGUGUUUGGGGGAACUCC	::::.::..::: .::.:	GCUGUUCUCCUGAACUUUUUAC	Cleavage	+	1
sly-miR395b	Solyc09g065700	5	1	22	1787	1808	CUGAAGUGUUUGGGGGAACUCC	::: : :::: :::::::	ACUGUUACACCAAUGACUUCAG	Cleavage	+	1
sly-miR395b	Solyc09g013160	5	1	22	6146	6167	CUGAAGUGUUUGGGGGAACUCC	: : :.::..: :::::::	UUUGCUGCUCCGGAAACUUCAG	Cleavage	+	1
sly-miR395b	Solyc08g076030	5	1	22	12624	12645	CUGAAGUGUUUGGGGGAACUCC	::. :.::::..:::::	UUGAUUUGCUCAAAUGCUUCAA	Cleavage	-	1
sly-miR395b	Solyc07g066410	5	1	22	8821	8842	CUGAAGUGUUUGGGGGAACUCC	:::...:.::...::.::	UUGUUUCUUUCGAAUGUUUUAG	Cleavage	-	1
sly-miR395b	Solyc04g078780	5	1	22	1946	1967	CUGAAGUGUUUGGGGGAACUCC	:::::. :::: .:::::	AAUAUUCCCUGAAACUUUUCAG	Cleavage	+	1
sly-miR395b	Solyc04g078320	5	1	22	8017	8038	CUGAAGUGUUUGGGGGAACUCC	.:::::.::: :...: :::	AAGGUUCCUCCACAUGUUCCAG	Translation	-	1
sly-miR395b	Solyc04g005020	5	1	22	79	100	CUGAAGUGUUUGGGGGAACUCC	::.::.::::. :::::	CAUCUUUCCUCAAAUUCUUCAU	Cleavage	-	1
sly-miR395b	Solyc03g059310	5	1	22	6844	6865	CUGAAGUGUUUGGGGGAACUCC	:::.:. :::.:::::..	AUUGUUUCUGCAAGCACUUUGU	Cleavage	+	1
sly-miR395b	Solyc01g091310	5	1	22	1625	1646	CUGAAGUGUUUGGGGGAACUCC	::::: :::: ::::::	UUUCUUCCCGCAAAAACUUCAC	Cleavage	+	1
sly-miR4376	Solyc12g049100	5	1	22	1633	1654	ACGCAGGAGAGAUGAUGCUGGA	:..::: ::::.:.:.: :::	UUUAGCUUCAUUUUUUCCGCGC	Cleavage	+	1
sly-miR4376	Solyc12g042200	5	1	22	495	516	ACGCAGGAGAGAUGAUGCUGGA	:..::. :::::::..:: ::	UUUAGUUCCAUCUCUUUUGAGU	Cleavage	+	2
sly-miR4376	Solyc12g042200	5	1	22	9190	9210	ACGCAGGAGAGAUGAUGCUGGA	.:::.:: ::::.:::: .::	AUCAGUAU-AUCUUUCCUUUGU	Cleavage	+	2
sly-miR4376	Solyc12g013840	5	1	22	7402	7422	ACGCAGGAGAGAUGAUGCUGGA	:::. ::::::: .:::.::	CACAGU-UCAUCUCAUCUGUGU	Cleavage	+	1
sly-miR4376	Solyc10g086070	5	1	22	3900	3921	ACGCAGGAGAGAUGAUGCUGGA	: : :.::::.:.:::: :	AUGAUCCUUAUCUUUUCUGCUU	Cleavage	+	1
sly-miR4376	Solyc09g091020	5	1	22	6280	6301	ACGCAGGAGAGAUGAUGCUGGA	.:: :: ::.:::..::.::	GUCAAAAUAAUUUCUUUUGUGU	Cleavage	-	1
sly-miR4376	Solyc09g009410	5	1	22	4123	4144	ACGCAGGAGAGAUGAUGCUGGA	: ::: ::.::::.: :::: :	UGCAGAAUUAUCUUUGCUGCCU	Cleavage	+	1
sly-miR4376	Solyc07g053660	5	1	22	5163	5184	ACGCAGGAGAGAUGAUGCUGGA	:: : :::::.:.:::. :	UGAAGAAGCAUCUUUUCUGUUU	Cleavage	+	1
sly-miR4376	Solyc06g064830	5	1	22	2536	2557	ACGCAGGAGAGAUGAUGCUGGA	: :.::::.::: :::.:	CUAAACGUCAUUUCUGCUGUGA	Cleavage	-	1
sly-miR4376	Solyc03g120270	5	1	22	7197	7218	ACGCAGGAGAGAUGAUGCUGGA	: ::: ::::.::.::. :	CUGAUCAUGAUCUUUCUUGUCU	Cleavage	+	1
sly-miR4376	Solyc02g078000	5	1	22	1466	1487	ACGCAGGAGAGAUGAUGCUGGA	: : :::: :.:.:::.::	AGAAUCUUCAUAUUUUCUGUGU	Translation	-	1
sly-miR477-3p	Solyc12g044800	5	1	22	5160	5181	AGUUCUUGUAGGGUGAGACAAC	::. .: .:::.::::.::	UGAGUUCUAGUCUAUAAGAGCU	Cleavage	-	1
sly-miR477-3p	Solyc12g035360	5	1	22	16509	16530	AGUUCUUGUAGGGUGAGACAAC	:: :.:.:.:.: ::::.:::	AUUCUUUUAUCUUCCAAGGACU	Cleavage	+	1
sly-miR477-3p	Solyc12g013940	5	1	22	916	937	AGUUCUUGUAGGGUGAGACAAC	: : :.::..::::.:.:.:	CAUAUAUUACUUUACAGGGAUU	Cleavage	+	1
sly-miR477-3p	Solyc12g013840	5	1	22	361	382	AGUUCUUGUAGGGUGAGACAAC	:.::...::.:::: :::	AAGAUUUCGUUCUGCAAGUACU	Cleavage	+	1
sly-miR477-3p	Solyc11g010910	5	1	22	1751	1772	AGUUCUUGUAGGGUGAGACAAC	: :.::..::::.:.:.:	UGCCUGUUACUUUACAGGGAUU	Cleavage	-	1
sly-miR477-3p	Solyc11g005030	5	1	22	4381	4402	AGUUCUUGUAGGGUGAGACAAC	:: ..:..::.:.:::::	AAGGUGCUGCUUUAUAGGAACU	Cleavage	-	1
sly-miR477-3p	Solyc08g029050	5	1	22	4203	4224	AGUUCUUGUAGGGUGAGACAAC	::. ::.::: .::::::	GGGGUUGCAUCCUCUAAGAACA	Cleavage	-	1
sly-miR477-3p	Solyc06g065640	5	1	22	2208	2229	AGUUCUUGUAGGGUGAGACAAC	:::.:::.::...:::.	UUAUUCUUACCUUAUGGGAAUA	Cleavage	+	1
sly-miR477-3p	Solyc06g008310	5	1	22	19124	19145	AGUUCUUGUAGGGUGAGACAAC	:: : .:::.:::.::::. .:	GUAGCUUCAUCCUGCAAGGUUU	Cleavage	+	2
sly-miR477-3p	Solyc06g008310	5	1	22	20118	20139	AGUUCUUGUAGGGUGAGACAAC	:: :. ....:::::.:::::	GUCUUUGUGUUCUACAGGAACU	Cleavage	+	2
sly-miR477-3p	Solyc05g014090	5	1	22	3018	3039	AGUUCUUGUAGGGUGAGACAAC	::::.::..:.::::.:::	CUUGUUUCGUCUUACAGGAAGG	Cleavage	+	1
sly-miR477-3p	Solyc04g078320	5	1	22	4997	5017	AGUUCUUGUAGGGUGAGACAAC	::.:: ::::. :::::::	GCAGUUUCCCCCUG-AAGAACU	Cleavage	-	1
sly-miR477-3p	Solyc03g119650	5	1	22	2689	2710	AGUUCUUGUAGGGUGAGACAAC	: : .:.::::...:.:::	AAAGCCCUAUCCUAUGGGGACU	Cleavage	+	1
sly-miR482a	Solyc12g044800	5	1	22	2213	2234	UUUCCAAUUCCACCCAUUCCUA	: ::::: ::::::::.	UCAUUAAGGGUGAAAUUGGAAG	Translation	-	1
sly-miR482a	Solyc11g010910	5	1	22	2641	2662	UUUCCAAUUCCACCCAUUCCUA	::: ::::::.. :::...	CUAGAAGGGGUGGGGGUGGGGG	Cleavage	-	1
sly-miR482a	Solyc07g066130	5	1	22	2186	2207	UUUCCAAUUCCACCCAUUCCUA	: :::: ::::::. ::: :.:	UUGGAAAGGGUGGGUUUGAAGA	Cleavage	+	1
sly-miR482a	Solyc03g097160	5	1	22	52	73	UUUCCAAUUCCACCCAUUCCUA	:.:: :::: .:::::.:	AUAUAGUGUGUGGUGUUGGAGA	Cleavage	+	1
sly-miR482a	Solyc02g086470	5	1	22	312	333	UUUCCAAUUCCACCCAUUCCUA	.:::::: :::.:: :::.:	GGGGAAUGAAUGGGAUAGGAGA	Cleavage	+	1
sly-miR482a	Solyc02g021360	5	1	22	16241	16262	UUUCCAAUUCCACCCAUUCCUA	:::: :: :: :::::::	GGAAAAUGAGUUGAUUUGGAAA	Translation	-	1
sly-miR482a	Solyc01g109350	5	1	22	7308	7329	UUUCCAAUUCCACCCAUUCCUA	:.: :: :: ::::::::.	GUUGGAGGGUUGAAAUUGGAAG	Translation	-	1
sly-miR482b	Solyc06g008310	5	1	22	18418	18439	UCUUGCCUACACCGCCCAUGCC	..: ::::::: :: :.:::	UUUGUUGGCGGUGCAGACGAGA	Cleavage	+	1
sly-miR482c	Solyc11g072540	5	1	22	2419	2440	UCUUGCCAAUACCGCCCAUUCC	:: : :::: :::.::::	GAGCUGAGAGGUAGUGGUAAGA	Cleavage	+	1
sly-miR482c	Solyc11g007780	5	1	22	670	691	UCUUGCCAAUACCGCCCAUUCC	: :.: ::.::: ::::.:::	GUAGUUGGUGGUUUUGGUAAGC	Translation	+	1
sly-miR482c	Solyc11g005030	5	1	22	1050	1071	UCUUGCCAAUACCGCCCAUUCC	:. :: .: :.:::::::::	ACAGAGGUUGUUGUUGGCAAGA	Cleavage	-	1
sly-miR482c	Solyc02g030080	5	1	22	9120	9141	UCUUGCCAAUACCGCCCAUUCC	:::: : :: ::::.:.::	UAUAUGGUCAGUUUUGGUAGGA	Translation	-	1
sly-miR482d-3p	Solyc07g044850	5	1	22	8905	8926	UUUCCUAUUCCACCCAUGCCAA	::: :::::::. :.::...	AAGGCCUGGGUGGGUUGGGGGG	Cleavage	+	1
sly-miR482d-3p	Solyc05g006470	5	1	22	2599	2620	UUUCCUAUUCCACCCAUGCCAA	.:::::: ::.:.::..:	GUAAUAUGGGUCGAGUGGGGGA	Translation	+	1
sly-miR482e-3p	Solyc07g041080	5	1	22	1257	1278	UCUUUCCUACUCCUCCCAUACC	:.:::: ::.:::::.::	UAUGUGGGUGGGGUAGGGAAUG	Cleavage	+	1
sly-miR482e-3p	Solyc04g078320	5	1	22	3660	3681	UCUUUCCUACUCCUCCCAUACC	:::: : :.::.::::::.	UAUAUGUAAUGGGUGGGAAAGG	Cleavage	-	1
sly-miR482e-3p	Solyc01g087670	5	1	22	6351	6372	UCUUUCCUACUCCUCCCAUACC	:: : ::::: ::: ::::	AAAAUUGCAGGAGAAGGCAAGA	Cleavage	-	1
sly-miR482e-3p	Solyc01g080690	5	1	22	664	685	UCUUUCCUACUCCUCCCAUACC	: ::: :::. ::::..:::	UGAAUGAAAGGGCUAGGGGAGA	Translation	+	1
sly-miR5300	Solyc09g075000	5	1	22	3375	3396	UCCCCAGUCCAGGCAUUCCAAC	: :::.::.:: : ::::::	UUAGGAGUGUCUUGUCUGGGGU	Translation	-	1
sly-miR5300	Solyc06g064830	5	1	22	2917	2938	UCCCCAGUCCAGGCAUUCCAAC	: : ::::.:::::::::	UGUUGCAUGCUUGGACUGGGCU	Cleavage	-	1
sly-miR5302b-3p	Solyc12g088540	5	1	22	2951	2970	UUUUCAACUAUAGCAUUAUUUU	:::: :::::::::.::.	UCUAUAA--CUAUAGUUGGAAG	Cleavage	-	1
sly-miR5302b-3p	Solyc12g035360	5	1	22	13432	13454	UUUUCAACUAUAGCAU-UAUUUU	::.::: ::::: ::: ::::::	AAGAUACAUGCUUUAGAUGAAAA	Translation	+	1
sly-miR5302b-3p	Solyc10g005730	5	1	22	4564	4585	UUUUCAACUAUAGCAUUAUUUU	:: ::: :::::::...:	AGCUUAUUGCAAUAGUUGGGGA	Cleavage	-	1
sly-miR5302b-3p	Solyc08g076030	5	1	22	4735	4756	UUUUCAACUAUAGCAUUAUUUU	:: :: .:.:. :::::::	UUUAUUAUAUUGUGUUUGAAAA	Cleavage	-	2
sly-miR5302b-3p	Solyc08g008490	5	1	22	115	136	UUUUCAACUAUAGCAUUAUUUU	: ::::::.:.:.: :: :.:	CAUAUAAUGUUGUGGAUGUAGA	Cleavage	-	1
sly-miR5302b-3p	Solyc07g066410	5	1	22	718	739	UUUUCAACUAUAGCAUUAUUUU	::: ::: ::::::.::	AUAUCAAUUCUAAAGUUGAGAA	Translation	-	1
sly-miR5302b-3p	Solyc07g066130	5	1	22	1082	1103	UUUUCAACUAUAGCAUUAUUUU	: .::.:: ::.::::: ...:	ACGAUGAUUCUGUAGUUAGGGA	Cleavage	+	1
sly-miR5302b-3p	Solyc07g063120	5	1	22	2993	3014	UUUUCAACUAUAGCAUUAUUUU	:: .::.::. ::::::.:::	AAUGUAGUGUCCUAGUUGGAAA	Translation	-	1
sly-miR5302b-3p	Solyc07g032100	5	1	22	1042	1061	UUUUCAACUAUAGCAUUAUUUU	.::::: ::::: :::::::::	GAAAUA-UGCUA-AGUUGAAAA	Translation	+	1
sly-miR5302b-3p	Solyc07g008860	5	1	22	1734	1755	UUUUCAACUAUAGCAUUAUUUU	::..::. ::::: :::.:	AUCAUGGUGUAAUAGUAGAAGA	Cleavage	+	1
sly-miR5302b-3p	Solyc06g008700	5	1	22	510	531	UUUUCAACUAUAGCAUUAUUUU	:::: ::::::::.::	ACUAUAAGUGUAUAGUUGGAAU	Cleavage	+	1
sly-miR5302b-3p	Solyc04g080980	5	1	22	2552	2573	UUUUCAACUAUAGCAUUAUUUU	: .:::.::.: :::::.:.:	AUGAUAGUGUUUAAGUUGGAGA	Translation	-	1
sly-miR5302b-3p	Solyc03g059310	5	1	22	9340	9361	UUUUCAACUAUAGCAUUAUUUU	: :: :.::::. :::: ::::	AUAAAAGUGCUGAAGUUAAAAA	Translation	+	1
sly-miR5302b-3p	Solyc01g107160	5	1	22	1329	1349	UUUUCAACUAUAGCAUUAUUUU	::: : :::::::: :::::	GUAAUCAGGCUAUAGU-GAAAA	Cleavage	+	1
sly-miR5302b-5p	Solyc12g044800	5	1	22	7234	7255	UGAAAUGCUAUAGUUGGAAAGU	::::: :: :::::..:::.	UCUUUCAAAAUAUAGUGUUUUC	Cleavage	-	1
sly-miR5302b-5p	Solyc12g043000	5	1	22	13110	13131	UGAAAUGCUAUAGUUGGAAAGU	::. .:.:.:: :::::.:	GACUUUAGAUUGUAACAUUUUA	Cleavage	-	1
sly-miR5302b-5p	Solyc09g064320	5	1	22	4871	4891	UGAAAUGCUAUAGUUGGAAAGU	:::.:::: :: :::::::	CUCUUCUAACU-UAUCAUUUCA	Translation	+	1
sly-miR5302b-5p	Solyc09g031610	5	1	22	11569	11590	UGAAAUGCUAUAGUUGGAAAGU	:: :::::::.:.:. :::..	ACAAUCCAACUGUGGUUUUUUG	Cleavage	-	1
sly-miR5302b-5p	Solyc09g007670	5	1	22	4050	4071	UGAAAUGCUAUAGUUGGAAAGU	:: ..:::: : :::::::	AGGUUAUGACUAAACCAUUUCA	Translation	+	2
sly-miR5302b-5p	Solyc07g064090	5	1	22	1914	1935	UGAAAUGCUAUAGUUGGAAAGU	:. :: ::::: ::.:::::	AUCUUAAAACUAAAGUAUUUCC	Translation	-	1
sly-miR5302b-5p	Solyc07g063120	5	1	22	4135	4156	UGAAAUGCUAUAGUUGGAAAGU	:::: .:.:.: ::::::	UAACUCCACUUGUGGGAUUUCA	Cleavage	-	1
sly-miR5302b-5p	Solyc07g039200	5	1	22	4254	4275	UGAAAUGCUAUAGUUGGAAAGU	: ::::.: .:.:::..::: :	AGUUUCUAUUUGUAGUGUUUGA	Cleavage	+	1
sly-miR5302b-5p	Solyc07g008860	5	1	22	1351	1372	UGAAAUGCUAUAGUUGGAAAGU	::...:.:::.:.: ::.:	UUCUUUUGAUUAUGGUACUUUA	Cleavage	+	1
sly-miR5302b-5p	Solyc06g069010	5	1	22	2259	2280	UGAAAUGCUAUAGUUGGAAAGU	::: : ::::::. :::::	UAUUUGCUCCUAUAGUUUUUCA	Cleavage	+	1
sly-miR5302b-5p	Solyc03g120010	5	1	22	834	855	UGAAAUGCUAUAGUUGGAAAGU	::: .:::::::::: :	ACACCCCAUUUAUAGCAUUUGA	Cleavage	-	1
sly-miR5302b-5p	Solyc03g117360	5	1	22	2613	2634	UGAAAUGCUAUAGUUGGAAAGU	:. : :.: ::::: ::::::	AUGUGCUACCUAUAUCAUUUCC	Cleavage	+	1
sly-miR5302b-5p	Solyc02g088780	5	1	22	961	982	UGAAAUGCUAUAGUUGGAAAGU	:::::..:.:: ..:::..	CAGUUCCAGUUGUACUGUUUUG	Cleavage	-	1
sly-miR5302b-5p	Solyc01g111030	5	1	22	7957	7978	UGAAAUGCUAUAGUUGGAAAGU	:: ::: :::::. :::.:	CGGUUACAAGUAUAGUCUUUUA	Cleavage	+	3
sly-miR5302b-5p	Solyc01g099400	5	1	22	2822	2843	UGAAAUGCUAUAGUUGGAAAGU	.: :::.: . ::: :::::::	GCCUUCUAUUGAUACCAUUUCA	Cleavage	+	1
sly-miR6023	Solyc12g099010	5	1	22	4115	4136	UUCCAUGAAAGAGUUUUUGGAU	.:: :::: .:: ::.:::::.	GUCAAAAACUUCAUUUAUGGAG	Translation	-	1
sly-miR6023	Solyc12g005950	5	1	22	8856	8877	UUCCAUGAAAGAGUUUUUGGAU	:: ...:::::. :::: ::::	AUAUGGAAACUUCUUCAAGGAA	Translation	-	1
sly-miR6023	Solyc08g005420	5	1	22	2284	2305	UUCCAUGAAAGAGUUUUUGGAU	: .::::.::::::: :::	CUGUAAAAGCUCUUUCCUGGUG	Cleavage	+	1
sly-miR6023	Solyc07g066410	5	1	22	1789	1810	UUCCAUGAAAGAGUUUUUGGAU	::..:::::::.:::..: ::	AUUUAAAAACUUUUUUGUUAAA	Cleavage	-	1
sly-miR6023	Solyc05g006470	5	1	22	6208	6229	UUCCAUGAAAGAGUUUUUGGAU	::.:.::::: :::::..	GAACAGAGACUCUGCCAUGGGG	Cleavage	+	1
sly-miR6023	Solyc04g078780	5	1	22	3317	3338	UUCCAUGAAAGAGUUUUUGGAU	: : :::..::::::. :::..	ACCAAAAGGCUCUUUUCUGGGG	Cleavage	+	1
sly-miR6023	Solyc04g077680	5	1	22	5502	5525	UUCCAUGAAAGAGUU--UUUGGAU	:::..:: ::.:.:::::::::.	AUCUGAAUGAAUUUUUUCAUGGAG	Cleavage	+	1
sly-miR6023	Solyc03g119090	5	1	22	4444	4465	UUCCAUGAAAGAGUUUUUGGAU	::.:: ::.:::::: ::	GCACAGAAUCUUUUUCAUCAAA	Cleavage	-	1
sly-miR6023	Solyc02g078800	5	1	22	7587	7608	UUCCAUGAAAGAGUUUUUGGAU	:..::...:. :::::::.:	UCCUGAAGGUUUAUUCAUGGGA	Translation	+	1
sly-miR6023	Solyc02g021360	5	1	22	9225	9246	UUCCAUGAAAGAGUUUUUGGAU	::: .:.:::.:::::.	UUGGCAAACUUUUUUUAUGGAG	Cleavage	-	1
sly-miR6023	Solyc01g100050	5	1	22	6026	6047	UUCCAUGAAAGAGUUUUUGGAU	: .:: :::::. ::.: ::::	AAUCACAAACUUGUUUACGGAA	Translation	+	1
sly-miR6023	Solyc01g079510	5	1	22	5061	5082	UUCCAUGAAAGAGUUUUUGGAU	::..: :.:::..:::::	UAAGAAGGAAUUUUUUGUGGAA	Cleavage	+	1
sly-miR6024	Solyc12g088340	5	1	22	699	720	UUUUAGCAAGAGUUGUUUUACC	: .::.:.:::.:::::	AAAUUACUAAUUUUUGUUAAAA	Cleavage	+	1
sly-miR6024	Solyc12g043000	5	1	22	9244	9265	UUUUAGCAAGAGUUGUUUUACC	:: ::.::.:::: ::..:.	UUUACAAUAAUUCUUCCUGGAG	Cleavage	-	2
sly-miR6024	Solyc12g043000	5	1	22	4791	4812	UUUUAGCAAGAGUUGUUUUACC	: ::::..::: :: :::..:	UGAAAAAUGACUGUUUCUAGGA	Translation	-	2
sly-miR6024	Solyc11g072540	5	1	22	2932	2953	UUUUAGCAAGAGUUGUUUUACC	: .::..::.:::: :: :::	UGCGAAGUAAUUCUUCCUCAAA	Cleavage	+	1
sly-miR6024	Solyc11g067200	5	1	22	3167	3188	UUUUAGCAAGAGUUGUUUUACC	:. :::::: ::::: .::	UCCAGCACAACUGUUGCUUGAA	Translation	-	1
sly-miR6024	Solyc11g067090	5	1	22	3066	3087	UUUUAGCAAGAGUUGUUUUACC	:..: ::: .:::::..::	UACAGGAAAACCUUUGCUGGAA	Translation	+	1
sly-miR6024	Solyc11g005710	5	1	22	2233	2254	UUUUAGCAAGAGUUGUUUUACC	:.::::: :::::.:: :	AAAAGAACAAGUCUUGUUAUAC	Cleavage	+	1
sly-miR6024	Solyc09g065700	5	1	22	13654	13675	UUUUAGCAAGAGUUGUUUUACC	::..:::::.::: ::..	GCAAAGGCAACUUUUGAUAGGU	Cleavage	+	1
sly-miR6024	Solyc09g031610	5	1	22	6844	6865	UUUUAGCAAGAGUUGUUUUACC	::::.:::: ::::::	CACACCACAAUUCUUUCUAAAA	Cleavage	-	1
sly-miR6024	Solyc08g080080	5	1	22	2126	2147	UUUUAGCAAGAGUUGUUUUACC	:: ::::: . ::::.:::	UUCAACACAACCUGUGCUGAAA	Translation	+	1
sly-miR6024	Solyc07g063120	5	1	22	4613	4634	UUUUAGCAAGAGUUGUUUUACC	:: ::.:.:: : :::::.::.	GGAAAGAUAAAUAUUGCUGAAG	Translation	-	2
sly-miR6024	Solyc07g063120	5	1	22	8419	8440	UUUUAGCAAGAGUUGUUUUACC	:::::.:: :::::: .:	CUACAAACAGCUAUUGCUACGA	Translation	-	2
sly-miR6024	Solyc07g041080	5	1	22	813	834	UUUUAGCAAGAGUUGUUUUACC	:: :::: :::::: ::...:	GGAAAAAACACUCUUUCUGGGA	Cleavage	+	2
sly-miR6024	Solyc07g032100	5	1	22	6842	6863	UUUUAGCAAGAGUUGUUUUACC	:.:.::::.:: ::. ::::	CAUGAGACAAUUCGUGUCAAAA	Cleavage	+	1
sly-miR6024	Solyc06g065700	5	1	22	8998	9019	UUUUAGCAAGAGUUGUUUUACC	:: :::.. :.:::::.:..:	GGAAAAGUCAUUCUUGUUGGAU	Cleavage	+	2
sly-miR6024	Solyc06g065700	5	1	22	11490	11511	UUUUAGCAAGAGUUGUUUUACC	:::.:: :::: :.::.:.	UUCAAAGCACCUCUGGUUAGAG	Cleavage	+	2
sly-miR6024	Solyc06g008880	5	1	22	1676	1697	UUUUAGCAAGAGUUGUUUUACC	:::: .::::: : ::::.:	CUUAAAUUAACUCCUCCUAAGA	Cleavage	+	1
sly-miR6024	Solyc06g008310	5	1	22	12401	12422	UUUUAGCAAGAGUUGUUUUACC	:. :::: ::::::.:.::	UCUGUAACACCUCUUGUUGAAU	Cleavage	+	1
sly-miR6024	Solyc05g053130	5	1	22	1812	1833	UUUUAGCAAGAGUUGUUUUACC	:::.. :.:.:::::. ::	UCCAAAGUCAUUUUUGCUGCAA	Cleavage	+	1
sly-miR6024	Solyc05g012720	5	1	22	3014	3035	UUUUAGCAAGAGUUGUUUUACC	:::. :.: ::::::::.	GAAUAAAUCAUUAUUGCUAAAG	Translation	+	2
sly-miR6024	Solyc05g012720	5	1	22	3058	3079	UUUUAGCAAGAGUUGUUUUACC	:::. . ::::::.::::	UUGAAAGGGCCUCUUGUUAAAU	Cleavage	+	2
sly-miR6024	Solyc05g006470	5	1	22	2985	3006	UUUUAGCAAGAGUUGUUUUACC	.:.::: ::::::: :::	UCAGAGACACCUCUUGCAAAAC	Cleavage	+	1
sly-miR6024	Solyc04g080980	5	1	22	4364	4385	UUUUAGCAAGAGUUGUUUUACC	::: :: ::::::::. :.	CAAAAAUCAUCUCUUGCUGCAG	Cleavage	-	1
sly-miR6024	Solyc04g016510	5	1	22	2526	2547	UUUUAGCAAGAGUUGUUUUACC	: :.:.: .::.:::: :.::	UGAAGAGCUGCUUUUGCAAGAA	Cleavage	+	1
sly-miR6024	Solyc03g120270	5	1	22	5373	5394	UUUUAGCAAGAGUUGUUUUACC	:: ::.::.:::: ::..:.	UUUACAAUAAUUCUUCCUGGAG	Cleavage	+	2
sly-miR6024	Solyc03g119090	5	1	22	5162	5183	UUUUAGCAAGAGUUGUUUUACC	:::.: :.. ::::::.::.	UUUAAGAAAGUACUUGCUGAAG	Translation	-	2
sly-miR6024	Solyc03g119090	5	1	22	1604	1625	UUUUAGCAAGAGUUGUUUUACC	:::: ::.: :: .:::::	AAAAAAAAAAUUAUUUUUAAAA	Translation	-	2
sly-miR6024	Solyc03g059310	5	1	22	2685	2705	UUUUAGCAAGAGUUGUUUUACC	:::::::::.:: : ::::	GUCAAAACAACUUUU-CAAAAA	Cleavage	+	1
sly-miR6024	Solyc02g078000	5	1	22	7951	7972	UUUUAGCAAGAGUUGUUUUACC	: .:.:. :: .:::.:::::	UGGGAGAUUACCUUUGUUAAAA	Translation	-	1
sly-miR6024	Solyc02g021360	5	1	22	9650	9671	UUUUAGCAAGAGUUGUUUUACC	::::.: .:.:: .:::::	UUGAAAAUAUUUUUUUUUAAAA	Cleavage	-	2
sly-miR6024	Solyc02g021360	5	1	22	171	192	UUUUAGCAAGAGUUGUUUUACC	: :.:.: :.: ::::::::	UGAAGAGCCAUUGUUGCUAAAC	Translation	-	2
sly-miR6024	Solyc01g109560	5	1	22	2332	2353	UUUUAGCAAGAGUUGUUUUACC	: :..:: .:::::::.:.:	CUUCAGGCACUUCUUGCUGAGA	Cleavage	-	1
sly-miR6024	Solyc01g080690	5	1	22	2525	2546	UUUUAGCAAGAGUUGUUUUACC	::.: .:.:. ::::.:::	UAAAAGAGGAUUUAUGCUGAAA	Cleavage	+	1
sly-miR6024	Solyc01g060050	5	1	22	9074	9095	UUUUAGCAAGAGUUGUUUUACC	:.::.:::::::.::.	GCACCUAUAAUUCUUGCUGAAG	Cleavage	-	2
sly-miR6026	Solyc07g066410	5	1	22	10512	10533	UUCUUGGCUAGAGUUGUAUUGC	..:: : :.: :::::.:::.	UUGAUCCCAUUGUAGCCGAGAG	Translation	-	1
sly-miR6026	Solyc06g008700	5	1	22	967	988	UUCUUGGCUAGAGUUGUAUUGC	::.: ::::.:.::: ::	UUUUUAUAUCUCUGGUCAAUAA	Cleavage	+	1
sly-miR6026	Solyc03g059310	5	1	22	5140	5161	UUCUUGGCUAGAGUUGUAUUGC	:::.:::::: ::::.::	CGAAUGCAACUCCUGCCAGGAC	Translation	+	2
sly-miR6026	Solyc01g098090	5	1	22	6485	6506	UUCUUGGCUAGAGUUGUAUUGC	: :: .::::.:.:..::: :	ACUAUUUAACUUUGGUUAAGCA	Cleavage	+	2
sly-miR6026	Solyc01g079510	5	1	22	18649	18670	UUCUUGGCUAGAGUUGUAUUGC	::: ...::::.:::.: ::	AAAAUCUGGCUCUGGCCGAUAA	Cleavage	+	3
sly-miR6026	Solyc01g079510	5	1	22	13608	13629	UUCUUGGCUAGAGUUGUAUUGC	::. ::: ::::::. :::	AGUAUGAAACCCUAGCCGCGAA	Cleavage	+	3
sly-miR6027-3p	Solyc12g035360	5	1	22	7427	7447	UGAAUCCUUCGGCUAUCCAUAA	:: :::: :::. ::::.::.:	UUUUGGA-AGCUUAAGGGUUUA	Translation	+	1
sly-miR6027-3p	Solyc12g005950	5	1	22	5261	5282	UGAAUCCUUCGGCUAUCCAUAA	:.::::::::. .::::: :	AUGUGGAUAGCUUGAGGAUGCU	Translation	-	1
sly-miR6027-3p	Solyc06g052070	5	1	22	3037	3058	UGAAUCCUUCGGCUAUCCAUAA	::::::::::. ::: :.	AAUUGGAUAGCCGGUGGAAUUC	Cleavage	-	1
sly-miR6027-3p	Solyc06g008310	5	1	22	3521	3545	UGAAUCCUUCGGCU---AUCCAUAA	: .::::: ::. ::::::::::	UGGUGGAUGAGAGUGGAAGGAUUCA	Translation	+	1
sly-miR6027-3p	Solyc02g083940	5	1	22	6951	6973	UGAAUCCUUCGGCUA-UCCAUAA	.:::: :::.:::.: .::::	CGGUGGAAUAGUCGAGGUGUUCA	Cleavage	+	1
sly-miR6027-3p	Solyc01g060050	5	1	22	3034	3055	UGAAUCCUUCGGCUAUCCAUAA	::. ::::::..:: ::::: :	UUGAGGAUAGUUGAUGGAUUGA	Cleavage	-	1
sly-miR6027-5p	Solyc12g043000	5	1	22	7230	7251	AUGGGUAGCACAAGGAUUAAUG	:.:: ::::::::: ..:	UUAUGAUGAUUGUGCUACAUGU	Cleavage	-	1
sly-miR6027-5p	Solyc11g005710	5	1	22	3044	3065	AUGGGUAGCACAAGGAUUAAUG	.::::::.:::: .: :..::	AGUUAAUCUUUGUUUUUCUUAU	Cleavage	+	1
sly-miR6027-5p	Solyc07g008860	5	1	22	3613	3634	AUGGGUAGCACAAGGAUUAAUG	:.::: ::::.:::...:	UGCUGAUCAAUGUGUUACUUGU	Cleavage	+	1
sly-miR6027-5p	Solyc06g008880	5	1	22	4792	4813	AUGGGUAGCACAAGGAUUAAUG	: ::: .::::::.:.:.. :	GAGUAACUCUUGUGUUGCUUUU	Cleavage	+	1
sly-miR6027-5p	Solyc03g121580	5	1	22	10273	10294	AUGGGUAGCACAAGGAUUAAUG	:: : :: .::::::: :..::	CACUUAUAUUUGUGCUCCUUAU	Cleavage	-	1
sly-miR6027-5p	Solyc02g078800	5	1	22	10592	10612	AUGGGUAGCACAAGGAUUAAUG	.:::.::: :::::: :.:.::	UAUUGAUC-UUGUGCCAUCUAU	Cleavage	+	1
sly-miR6027-5p	Solyc01g111030	5	1	22	3446	3467	AUGGGUAGCACAAGGAUUAAUG	::::::.:::: ::..:. :	GCUUAAUCUUUGUUCUGUCUCU	Cleavage	+	2
sly-miR6027-5p	Solyc01g111030	5	1	22	12217	12238	AUGGGUAGCACAAGGAUUAAUG	::::::.:::: ::..:. :	GCUUAAUCUUUGUUCUGUCUCU	Cleavage	+	2
sly-miR9474-3p	Solyc08g006910	5	1	22	2588	2609	UUUUGUUCGCAGAUACUACAGU	:.: :::::.::...::.	UACCUGGCAUCUGUGAGUGAAG	Cleavage	+	1
sly-miR9474-3p	Solyc06g064830	5	1	22	1770	1791	UUUUGUUCGCAGAUACUACAGU	:::::::.::. :...:..	UGAGUAGUAUUUGUUAGUGAGG	Cleavage	-	1
sly-miR9474-3p	Solyc04g008720	5	1	22	5265	5286	UUUUGUUCGCAGAUACUACAGU	::: ::.: .::::::.:	GAGGUAUGAUUUUUGAACAAGA	Translation	+	1
sly-miR9474-3p	Solyc03g059310	5	1	22	5959	5980	UUUUGUUCGCAGAUACUACAGU	:::.: ::.:: ::.::::	UGUGUGGGAUUUGAGAGCAAAU	Cleavage	+	1
sly-miR9474-3p	Solyc01g100050	5	1	22	4462	4483	UUUUGUUCGCAGAUACUACAGU	:.:: ::.:.:: ::::::.:	AUUGAUGUGUUUGAGAACAAGA	Cleavage	+	2
sly-miR9474-3p	Solyc01g098090	5	1	22	12073	12094	UUUUGUUCGCAGAUACUACAGU	::: : ::::.::.::..	UGAGUAAUUUCUGUGAGCAGGC	Cleavage	+	1
sly-miR9474-5p	Solyc12g088630	5	1	22	2814	2835	UGUAGAAGUCAUGAAUAAAAUG	: :::::::: :::.:..	AGAUAUAUUCAUGCCUUUUGUC	Cleavage	+	1
sly-miR9474-5p	Solyc11g072540	5	1	22	2354	2374	UGUAGAAGUCAUGAAUAAAAUG	.:::::.: :.::.::::: ::	UAUUUUGU-CGUGGCUUCUUCA	Cleavage	+	1
sly-miR9474-5p	Solyc09g031610	5	1	22	6537	6558	UGUAGAAGUCAUGAAUAAAAUG	: ::: :: :::.:::.:.:	AAGUUUCUUAAUGGCUUUUGCC	Cleavage	-	1
sly-miR9474-5p	Solyc09g013160	5	1	22	491	512	UGUAGAAGUCAUGAAUAAAAUG	: ::::..:::.::. :.:	UUCUCUAUUUGUGAUUUUGAUA	Cleavage	+	1
sly-miR9474-5p	Solyc08g081640	5	1	22	390	411	UGUAGAAGUCAUGAAUAAAAUG	: ::: :.:: :::::::..	GUUGUUAGUUAUCACUUCUAUG	Translation	-	2
sly-miR9474-5p	Solyc08g067040	5	1	22	1297	1318	UGUAGAAGUCAUGAAUAAAAUG	:: ::: ..: :::::::.:	UCUUCUAUAUGUUACUUCUAUA	Translation	+	1
sly-miR9474-5p	Solyc08g006910	5	1	22	1364	1385	UGUAGAAGUCAUGAAUAAAAUG	: ::::::: : :::::..	AUAUAUAUUCAUUAGUUCUAUG	Translation	+	1
sly-miR9474-5p	Solyc07g063120	5	1	22	2471	2492	UGUAGAAGUCAUGAAUAAAAUG	::::::. :.:::..: ::.::	CAUUUUGCUUAUGGUUACUGCA	Cleavage	-	2
sly-miR9474-5p	Solyc07g063120	5	1	22	298	319	UGUAGAAGUCAUGAAUAAAAUG	::::.: ..::.:::::. :	UUUUUUGUGUGUGGCUUCUGAA	Cleavage	-	2
sly-miR9474-5p	Solyc07g039200	5	1	22	353	374	UGUAGAAGUCAUGAAUAAAAUG	::: : :::::: :::: :::	AAUUCUCUUCAUGCCUUCCACA	Cleavage	+	1
sly-miR9474-5p	Solyc07g032100	5	1	22	3665	3686	UGUAGAAGUCAUGAAUAAAAUG	::: :::: :::::::::	ACUUUCCUUCACCACUUCUACA	Translation	+	1
sly-miR9474-5p	Solyc04g057940	5	1	22	676	697	UGUAGAAGUCAUGAAUAAAAUG	:::::. ::::::.::. :..	GAUUUUGAUCAUGAUUUUAAUG	Cleavage	+	1
sly-miR9474-5p	Solyc04g012170	5	1	22	8674	8695	UGUAGAAGUCAUGAAUAAAAUG	: ::: : :::::::.::..	GUUGUUAAUGAUGACUUUUAUG	Cleavage	-	2
sly-miR9474-5p	Solyc04g008720	5	1	22	7772	7793	UGUAGAAGUCAUGAAUAAAAUG	: :::. :::: :::::::	AAAUUUGCACAUGCCUUCUACC	Cleavage	+	2
sly-miR9474-5p	Solyc03g119650	5	1	22	821	842	UGUAGAAGUCAUGAAUAAAAUG	:::::: ..:: :::::.:	UCUUUUAUCUGUGCCUUCUGCU	Cleavage	+	2
sly-miR9474-5p	Solyc03g119650	5	1	22	13618	13639	UGUAGAAGUCAUGAAUAAAAUG	:: ::: ::::.:::.: .:	UUUUCUAUGCAUGGCUUUUUUA	Cleavage	+	2
sly-miR9474-5p	Solyc03g097160	5	1	22	4084	4105	UGUAGAAGUCAUGAAUAAAAUG	::: :.:::::::: :.::.	GAUUAUGUUCAUGACAUUUAUU	Cleavage	+	1
sly-miR9474-5p	Solyc03g079920	5	1	22	220	241	UGUAGAAGUCAUGAAUAAAAUG	:: :: :::: :::::::	CUCUUCAUAGAUGAAUUCUACA	Cleavage	+	1
sly-miR9474-5p	Solyc03g059310	5	1	22	1332	1353	UGUAGAAGUCAUGAAUAAAAUG	::::::::: :::.::.	UUAUUUAUUCAUUUCUUUUAUC	Translation	+	1
sly-miR9474-5p	Solyc02g021360	5	1	22	15623	15644	UGUAGAAGUCAUGAAUAAAAUG	.:::::.: ..:::.::.::.	UAUUUUGUAUGUGAUUUUUAUU	Cleavage	-	3
sly-miR9474-5p	Solyc02g021360	5	1	22	17626	17647	UGUAGAAGUCAUGAAUAAAAUG	:::. :::: :::::::	AGAUUUGCACAUGCCUUCUACC	Cleavage	-	3
sly-miR9474-5p	Solyc01g111860	5	1	22	575	596	UGUAGAAGUCAUGAAUAAAAUG	:::::::.: : ::.:::	CUGUUUAUUCGUAAAUUUUACU	Translation	-	1
sly-miR9474-5p	Solyc01g104510	5	1	22	862	883	UGUAGAAGUCAUGAAUAAAAUG	:: :: :::::::. ::.:.:	CAGUUCAUUCAUGGAUUUUGCU	Cleavage	-	1
sly-miR9474-5p	Solyc01g100050	5	1	22	713	734	UGUAGAAGUCAUGAAUAAAAUG	::::::.: .::::::..	UUAUUUAUUUAGUGCUUCUAUG	Translation	+	1
sly-miR9474-5p	Solyc01g096950	5	1	22	3077	3097	UGUAGAAGUCAUGAAUAAAAUG	.:::::: :.: ::::::::.:	UAUUUUAGUUA-GACUUCUAUA	Translation	+	1
sly-miR9474-5p	Solyc01g087670	5	1	22	2407	2428	UGUAGAAGUCAUGAAUAAAAUG	.:: :: .:::..:::::.:	GGUUGGAUAUAUGGUUUCUAUA	Cleavage	-	1
sly-miR9478-5p	Solyc09g031610	5	1	22	7183	7204	GCUUAAAUAUGUAGAUCGAACU	: ::::: : :::: :::..::	ACUUCGAGCAACAUCUUUGGGC	Cleavage	-	1
sly-miR9478-5p	Solyc07g066140	5	1	22	1147	1168	GCUUAAAUAUGUAGAUCGAACU	:: ::.:::::.::::.	UCGUCAAUUUACAUGUUUAGCU	Cleavage	+	1
sly-miR9478-5p	Solyc02g088780	5	1	22	1918	1939	GCUUAAAUAUGUAGAUCGAACU	::.: :. :.:::::::::	UCUUUGUUUAAUAUAUUUAAGA	Cleavage	-	1
sly-miR9478-5p	Solyc01g091310	5	1	22	2325	2346	GCUUAAAUAUGUAGAUCGAACU	::: : .::::::::: .:.	CAUUCCACUUACAUAUUUUGGU	Cleavage	+	1
sly-miR9479-3p	Solyc11g007780	5	1	22	4943	4964	GAGAAUGGUAGAGGGUCGGACC	..:::.::::..:::::	GUAUUGACUCUCUGUCAUUCGU	Cleavage	+	1
sly-miR9479-3p	Solyc10g006890	5	1	22	3897	3918	GAGAAUGGUAGAGGGUCGGACC	: .: ...: ::::::::.::	AGAUCAGUUCCCUACCAUUUUC	Cleavage	+	1
sly-miR9479-3p	Solyc09g091020	5	1	22	2611	2632	GAGAAUGGUAGAGGGUCGGACC	::.::.:::::::.:.	AUAAUUACUCUUUACCAUUUUU	Cleavage	-	1
sly-miR9479-3p	Solyc09g065700	5	1	22	11540	11561	GAGAAUGGUAGAGGGUCGGACC	::. :.::.:..::::.::	AUUCUUCCUCUUUGUCAUUUUC	Cleavage	+	1
sly-miR9479-3p	Solyc07g053660	5	1	22	6532	6553	GAGAAUGGUAGAGGGUCGGACC	:.:: :::.:::::: ::	ACACUGAACCUUUACCAUAGUC	Cleavage	+	1
sly-miR9479-3p	Solyc06g071560	5	1	22	766	787	GAGAAUGGUAGAGGGUCGGACC	: :.:::.:: ::::.::	GAAACAAUCCUUUAGCAUUUUC	Cleavage	+	1
sly-miR9479-3p	Solyc06g008700	5	1	22	3093	3114	GAGAAUGGUAGAGGGUCGGACC	:::::.::: .:.::.:.	UUGACGACCUUCUUUCGUUUUU	Cleavage	+	1
sly-miR9479-3p	Solyc06g008310	5	1	22	7152	7173	GAGAAUGGUAGAGGGUCGGACC	:..: :.::.:::: ::.::	UAUUUGUCUCUUUACCUUUUUC	Cleavage	+	3
sly-miR9479-3p	Solyc06g008310	5	1	22	17415	17436	GAGAAUGGUAGAGGGUCGGACC	:: ..:.: ::.::::::.	CUCCCAGUCUUGUAUCAUUCUU	Translation	+	3
sly-miR9479-3p	Solyc04g016510	5	1	22	4317	4338	GAGAAUGGUAGAGGGUCGGACC	: : :.:.:.:::::.::	AUGGCAAACUUUUGCCAUUUUC	Cleavage	+	1
sly-miR9479-3p	Solyc02g083940	5	1	22	6469	6490	GAGAAUGGUAGAGGGUCGGACC	::. .:::::: :: :::::	UCUCUCGCCCUCUCCCUUUCUC	Cleavage	+	1
sly-miR9479-3p	Solyc02g078800	5	1	22	13448	13470	GAGAAUGGUAG-AGGGUCGGACC	:::: ::.: ::::::::.::	UUUCCGUCCUUGCUACCAUUUUC	Translation	+	1
sly-miR9479-3p	Solyc02g030080	5	1	22	44	65	GAGAAUGGUAGAGGGUCGGACC	:.: .:::.:.::::: :.	GCCCUGCUCCUUUGCCAUUAUU	Cleavage	-	1
sly-miR9479-3p	Solyc01g099400	5	1	22	90	111	GAGAAUGGUAGAGGGUCGGACC	::. :.::::: : ::::::	AUUCUCAUCCUCUUCAAUUCUC	Cleavage	+	1
sly-miR9479-5p	Solyc11g005030	5	1	22	665	686	UCCAGUCCUCUACCCUUCUCCA	: :::::: :::::::::	GAGUGAAGGGGAGAGGACUGAG	Cleavage	-	1
sly-miR9479-5p	Solyc09g031610	5	1	22	9149	9170	UCCAGUCCUCUACCCUUCUCCA	::.::::.::::.:: :	UUUUGAGGGGUGGAGGGCUAGU	Cleavage	-	1
sly-miR9479-5p	Solyc03g119650	5	1	22	3867	3888	UCCAGUCCUCUACCCUUCUCCA	::: ::::::::::::. ::.	UGGUGAAGGGUAGAGGGAAGGG	Cleavage	+	2
sly-miR9477-3p	Solyc12g043000	5	1	24	12604	12627	UUGGGAAAGGGAACAACUGAUAGU	..:. :: :::::::: ::...:	GUUGACAAUUGUUCCCCUUUUUAU	Cleavage	-	1
sly-miR9477-3p	Solyc12g042200	5	1	24	4380	4403	UUGGGAAAGGGAACAACUGAUAGU	.: ::: :: :: :::::.:::	UUUUUCACUUAUUACCUUUUCCAC	Translation	+	1
sly-miR9477-3p	Solyc12g035360	5	1	24	12739	12762	UUGGGAAAGGGAACAACUGAUAGU	: :: : :::::.:::::: ::	UCCAUAUGGUGUUCUCUUUCCGAA	Cleavage	+	1
sly-miR9477-3p	Solyc12g006317	5	1	24	1772	1795	UUGGGAAAGGGAACAACUGAUAGU	: ::::.::::::::.	GGGUUUUCUGGUUCUCUUUCCCAG	Cleavage	+	1
sly-miR9477-3p	Solyc11g072540	5	1	24	2306	2329	UUGGGAAAGGGAACAACUGAUAGU	:: .: :::::::.:: ..::.	UGUAGUAAUUGUUCCUUUCUUCAG	Cleavage	+	2
sly-miR9477-3p	Solyc10g047000	5	1	24	3071	3094	UUGGGAAAGGGAACAACUGAUAGU	:. .: : ::::.:::.:.::	CAUGCUAAUAUUUCCUUUUUCUAA	Cleavage	-	1
sly-miR9477-3p	Solyc09g065700	5	1	24	18991	19014	UUGGGAAAGGGAACAACUGAUAGU	..: : ::: ::: :.:::::..:	GUUUUAAGUCGUUGCUUUUCCUGA	Translation	+	1
sly-miR9477-3p	Solyc09g007670	5	1	24	2310	2334	UUGGGAAAGGGAA-CAACUGAUAGU	.:: :::: : ::::.::::.:::	GCUUCCAGUAGGUUCCUUUUCUCAA	Cleavage	+	3
sly-miR9477-3p	Solyc08g081640	5	1	24	9640	9663	UUGGGAAAGGGAACAACUGAUAGU	::: ::::::::::: .. :	CAGCUCAUUUGUUCCCUUUGUUUA	Cleavage	-	1
sly-miR9477-3p	Solyc08g076030	5	1	24	4137	4160	UUGGGAAAGGGAACAACUGAUAGU	.: :.:: :::: :::::.: ::	UUUUUUAGGUGUUGCCUUUUCAAA	Translation	-	3
sly-miR9477-3p	Solyc08g076030	5	1	24	1443	1466	UUGGGAAAGGGAACAACUGAUAGU	.:.:: : :::::: :..:::	CAAGUUAGCUUUUCCCUCUUUCAA	Cleavage	-	3
sly-miR9477-3p	Solyc08g076030	5	1	24	11283	11306	UUGGGAAAGGGAACAACUGAUAGU	:: .: : ::.:::::..:::	UCUUGUAUUCAUUUCCUUUUUCAA	Cleavage	-	3
sly-miR9477-3p	Solyc08g023590	5	1	24	4828	4851	UUGGGAAAGGGAACAACUGAUAGU	:: :.. : ::.:.::::::::	UCUCUUGCUGAUUUCUUUUCCCAA	Cleavage	+	1
sly-miR9477-3p	Solyc08g008490	5	1	24	4164	4188	UUGGGAAAGGGAAC-AACUGAUAGU	::::: :::.:.::::::::	UUCAUCAGAGAGUUUCUUUUCCCAA	Cleavage	-	1
sly-miR9477-3p	Solyc06g052070	5	1	24	2414	2437	UUGGGAAAGGGAACAACUGAUAGU	:: ::: ::..:::::.: :	AUGCUCUGUUUUUUUCUUUCUCCA	Cleavage	-	1
sly-miR9477-3p	Solyc05g008190	5	1	24	1276	1299	UUGGGAAAGGGAACAACUGAUAGU	.:::::: :::..:: :...:	CUGGUCAGUUUUUCUUUUCCUUGA	Cleavage	-	1
sly-miR9477-3p	Solyc04g077680	5	1	24	1671	1694	UUGGGAAAGGGAACAACUGAUAGU	::: :: : ::::::...::	AAGUUCAUUUCUCCCCUUUUUUAA	Cleavage	+	1
sly-miR9477-3p	Solyc03g121580	5	1	24	9323	9346	UUGGGAAAGGGAACAACUGAUAGU	.: :.: :: ::::.:::::. :	CUUCUUAUUUCUUCCUUUUCCUUA	Cleavage	-	2
sly-miR9477-3p	Solyc03g116750	5	1	24	2627	2650	UUGGGAAAGGGAACAACUGAUAGU	.: :.:::: ::::::::. ::	UUUCUUAGUUUCUCCCUUUCUAAA	Cleavage	-	1
sly-miR9477-3p	Solyc02g091790	5	1	24	1164	1187	UUGGGAAAGGGAACAACUGAUAGU	.:: ::::..::::.:. :	UUAGGUAGCUGUUUUCUUUUCUUA	Cleavage	+	1
sly-miR9477-3p	Solyc02g069770	5	1	24	2353	2376	UUGGGAAAGGGAACAACUGAUAGU	.:: :::: :::..:::::.:.	GCUUUCAGGAAUUCUUUUUCCUAG	Cleavage	+	1
sly-miR9477-3p	Solyc02g030080	5	1	24	3054	3077	UUGGGAAAGGGAACAACUGAUAGU	: : : ::: ::.::: ::..::	UCCACCUGUUCUUUCCUCUCUUAA	Cleavage	-	1
sly-miR9477-3p	Solyc01g096950	5	1	24	7211	7234	UUGGGAAAGGGAACAACUGAUAGU	:.:: . ::::::.:::::.: :	AUUAAUUGUUGUUUCCUUUUCAAC	Cleavage	+	1
sly-miR9477-5p	Solyc12g056490	5	1	24	3762	3785	UAUCCGUUGUUCCCUUUUCCUACC	: :.:.:::::: .: ::::.	GCAAAGGAGAGGGAAAGAGGGAUG	Cleavage	-	1
sly-miR9477-5p	Solyc08g081640	5	1	24	3062	3085	UAUCCGUUGUUCCCUUUUCCUACC	::: :::::::: :::.	UAAACCAAACAGGAACAACUGAUG	Cleavage	-	1
sly-miR9477-5p	Solyc06g008310	5	1	24	10635	10657	UAUCCGUUGUUCCCUUUUCCUACC	:::::: :::::: .:.:::::	AUUAGGAAUAGGGAA-GAUGGAUA	Cleavage	+	2
sly-miR9477-5p	Solyc04g076020	5	1	24	737	760	UAUCCGUUGUUCCCUUUUCCUACC	:::: ::.:::: ::::	GAAAAAAAAAUGGGACAAAGGAUC	Cleavage	-	1
sly-miR9477-5p	Solyc03g120080	5	1	24	729	752	UAUCCGUUGUUCCCUUUUCCUACC	:::. ::::::::::. :: :	GCAAGGGCAAGGGAACAAUAGAGA	Cleavage	+	1
sly-miR9477-5p	Solyc03g120010	5	1	24	481	504	UAUCCGUUGUUCCCUUUUCCUACC	::: :: :..::.:::::	AAUUAGAAUUGGCAGUAAUGGAUA	Cleavage	-	1
sly-miR9477-5p	Solyc01g109350	5	1	24	15261	15284	UAUCCGUUGUUCCCUUUUCCUACC	:::::: ::.::.::: :	UGCAUCAAAAGGAAAUAAUGGAAA	Cleavage	-	1
sly-miR9477-5p	Solyc01g087670	5	1	24	639	662	UAUCCGUUGUUCCCUUUUCCUACC	::::.:::::.:::: :	ACAGAGAAAGGGGAAUAACGAAGG	Cleavage	-	1
